# Supplementary material for: Application of visible and near-infrared spectroscopy to classification of Miscanthus species
Source: PLoS One. 2017 Apr 3;12(4):e0171360. doi: 10.1371/journal.pone.0171360 (PMC5378329; doi:10.1371/journal.pone.0171360)
Supplement: S1 Table — (XLSX) [file pone.0171360.s001.xlsx]

## Sheet: Sheet1
			Table S1. The data of visible and near-infrared spectroscopy with baseline treatment and classification for the calibration set
400	402	404	406	408	410	412	414	416	418	420	422	424	426	428	430	432	434	436	438	440	442	444	446	448	450	452	454	456	458	460	462	464	466	468	470	472	474	476	478	480	482	484	486	488	490	492	494	496	498
0.612919	0.652873	0.688447	0.71816	0.741798	0.759856	0.773236	0.782905	0.78973	0.794569	0.79822	0.801406	0.804743	0.808755	0.81374	0.819798	0.826844	0.834674	0.842982	0.851442	0.859712	0.867522	0.8748	0.881646	0.888109	0.894175	0.899857	0.90519	0.910225	0.914982	0.919454	0.923682	0.927715	0.931653	0.935536	0.9393	0.942862	0.946304	0.949562	0.952538	0.955159	0.957347	0.959028	0.960112	0.960484	0.960036	0.95864	0.956137	0.952418	0.947407
0.608893	0.647437	0.681669	0.710172	0.73296	0.750619	0.764019	0.774081	0.781719	0.787683	0.792646	0.797165	0.80181	0.807115	0.813385	0.82071	0.829008	0.83809	0.847586	0.857091	0.866229	0.874759	0.882595	0.88981	0.896587	0.903038	0.909123	0.914817	0.920217	0.92541	0.930426	0.935214	0.93969	0.943924	0.947994	0.951941	0.955686	0.959192	0.962417	0.965368	0.968038	0.970324	0.972127	0.973485	0.974335	0.974607	0.974191	0.972968	0.970799	0.967554
0.573488	0.607975	0.638379	0.663285	0.682517	0.696526	0.706107	0.712262	0.715936	0.718002	0.719174	0.720012	0.720989	0.722484	0.724743	0.727891	0.731868	0.73654	0.74172	0.747128	0.752424	0.75735	0.761819	0.765865	0.769515	0.772811	0.775829	0.778631	0.781279	0.783823	0.786307	0.788741	0.791108	0.793461	0.795812	0.798147	0.800422	0.802611	0.80462	0.806383	0.807893	0.809096	0.809893	0.810243	0.810041	0.809219	0.80772	0.80544	0.802253	0.798069
0.597472	0.635641	0.6698	0.698607	0.721773	0.739748	0.75337	0.763538	0.771076	0.776739	0.781337	0.785618	0.790143	0.795277	0.801278	0.808231	0.816043	0.824526	0.83339	0.842327	0.851062	0.859365	0.867142	0.874381	0.881084	0.887298	0.893116	0.89862	0.903829	0.908752	0.913385	0.917789	0.92201	0.926155	0.930214	0.934108	0.93785	0.941455	0.944805	0.947824	0.950504	0.952815	0.954629	0.955841	0.956333	0.956004	0.954705	0.952294	0.948645	0.943646
0.594208	0.632834	0.667158	0.69574	0.718374	0.73567	0.748613	0.758144	0.765	0.769909	0.773674	0.777115	0.78088	0.785367	0.790764	0.797165	0.804492	0.812481	0.82077	0.829047	0.837058	0.844627	0.851672	0.858174	0.864161	0.869667	0.874779	0.879594	0.884132	0.888415	0.892435	0.896258	0.899955	0.903628	0.907294	0.91088	0.914343	0.917653	0.9207	0.923406	0.925774	0.927764	0.929234	0.930072	0.93015	0.929335	0.927461	0.924399	0.920057	0.914338
0.59641	0.634699	0.668646	0.696863	0.719268	0.736456	0.749314	0.758687	0.765385	0.770196	0.773951	0.77739	0.781071	0.785427	0.790714	0.797031	0.804265	0.812113	0.820274	0.828442	0.836338	0.843756	0.850619	0.856946	0.86273	0.867989	0.872821	0.877333	0.881559	0.88551	0.889198	0.892703	0.896075	0.899424	0.902765	0.906067	0.909288	0.912398	0.915271	0.917851	0.920118	0.922001	0.923359	0.924071	0.923983	0.92295	0.920848	0.917558	0.912969	0.906977
0.599496	0.637293	0.670736	0.698383	0.720207	0.736795	0.749029	0.757778	0.76387	0.768141	0.771446	0.774504	0.777855	0.781911	0.786889	0.792838	0.799687	0.807246	0.815196	0.823201	0.830998	0.838413	0.845349	0.851862	0.85797	0.863698	0.869075	0.874195	0.879075	0.883721	0.88812	0.892295	0.89626	0.900112	0.903861	0.907428	0.910797	0.913972	0.916857	0.919416	0.921722	0.92377	0.925476	0.926774	0.927603	0.927903	0.927565	0.926458	0.924457	0.921448
0.602498	0.640649	0.674589	0.702857	0.725354	0.742674	0.755663	0.765227	0.772191	0.777307	0.781367	0.785101	0.789122	0.793837	0.799503	0.806207	0.813869	0.822217	0.830932	0.839672	0.848165	0.856202	0.863628	0.870491	0.876865	0.882748	0.888205	0.893337	0.898198	0.902814	0.907187	0.911356	0.915376	0.919319	0.923171	0.926895	0.930465	0.933847	0.936932	0.939671	0.942097	0.944175	0.945798	0.946864	0.947247	0.946842	0.945533	0.943204	0.93975	0.935031
0.60274	0.642008	0.676949	0.706117	0.729437	0.747414	0.760882	0.770737	0.777868	0.78307	0.787158	0.790904	0.794916	0.7996	0.805218	0.811918	0.819672	0.828138	0.836921	0.8456	0.853911	0.861717	0.868948	0.875623	0.881812	0.887507	0.892692	0.897482	0.902007	0.906329	0.910444	0.914314	0.917987	0.921595	0.925125	0.928503	0.93167	0.934682	0.937464	0.939909	0.941952	0.943583	0.94476	0.945397	0.945365	0.944562	0.94285	0.940076	0.93611	0.930845
0.602358	0.641816	0.677041	0.70661	0.730273	0.748487	0.76211	0.772092	0.779333	0.784614	0.78872	0.792397	0.796251	0.800765	0.806276	0.812898	0.820519	0.828868	0.837583	0.846309	0.854774	0.862769	0.870138	0.876956	0.883298	0.889194	0.894712	0.8999	0.904816	0.909522	0.914023	0.918292	0.92235	0.926302	0.930165	0.933883	0.937396	0.940728	0.943783	0.946498	0.948829	0.950779	0.952314	0.95337	0.953832	0.953591	0.952512	0.950412	0.947151	0.942626
0.611889	0.65119	0.686034	0.715042	0.738231	0.756201	0.769837	0.780061	0.78778	0.793746	0.798689	0.803318	0.80816	0.813558	0.819746	0.826883	0.83503	0.844078	0.853679	0.863371	0.872703	0.881443	0.889529	0.896996	0.903888	0.910353	0.91657	0.92245	0.927975	0.933226	0.938268	0.943087	0.947665	0.952055	0.956272	0.960303	0.964088	0.967692	0.971069	0.97418	0.977036	0.979563	0.9816	0.98306	0.983905	0.984091	0.983546	0.982139	0.979708	0.976092
0.580558	0.614844	0.645041	0.669827	0.688998	0.702996	0.712588	0.71877	0.722554	0.724806	0.726271	0.727566	0.729192	0.731427	0.73443	0.738272	0.742887	0.748162	0.753907	0.759919	0.765907	0.771559	0.776675	0.781264	0.785465	0.789364	0.792973	0.796294	0.79942	0.802444	0.805397	0.808262	0.811041	0.813746	0.816365	0.818885	0.82128	0.823555	0.825637	0.82753	0.829193	0.830539	0.831509	0.832122	0.832337	0.832107	0.831354	0.83	0.827949	0.825112
0.598265	0.635665	0.668848	0.696447	0.718385	0.735179	0.747672	0.756757	0.763253	0.768005	0.771818	0.77533	0.779072	0.783476	0.788825	0.795198	0.802478	0.810394	0.818654	0.82695	0.83495	0.842467	0.849484	0.85605	0.862137	0.867753	0.872984	0.877918	0.882611	0.887046	0.891224	0.895183	0.898972	0.902661	0.906223	0.909659	0.912942	0.916039	0.918859	0.921406	0.923715	0.925747	0.927387	0.928596	0.929298	0.929421	0.92886	0.927528	0.925333	0.922178
0.620647	0.661053	0.697243	0.727763	0.752311	0.771347	0.785741	0.796515	0.804592	0.810755	0.815786	0.820395	0.825148	0.830494	0.836782	0.844171	0.852619	0.861959	0.871828	0.881716	0.891217	0.900164	0.90854	0.916363	0.923624	0.930535	0.937111	0.943273	0.949063	0.954586	0.959907	0.964972	0.969728	0.974277	0.978676	0.982922	0.986967	0.990806	0.994362	0.997641	1.00065	1.00329	1.00541	1.00693	1.00777	1.00789	1.0072	1.00551	1.00266	0.998481
0.587154	0.622809	0.654301	0.680286	0.700623	0.715807	0.726668	0.734125	0.739123	0.742493	0.745019	0.747341	0.749966	0.753233	0.757371	0.762391	0.768177	0.774571	0.781359	0.788267	0.795044	0.801465	0.807395	0.812719	0.817584	0.82208	0.826227	0.829996	0.833434	0.836652	0.83972	0.842677	0.845539	0.848374	0.851136	0.853764	0.856257	0.858642	0.860839	0.862812	0.864527	0.865891	0.866794	0.867238	0.867169	0.866541	0.865279	0.86327	0.860401	0.856563
0.600785	0.638466	0.671841	0.699438	0.721171	0.737601	0.749585	0.758082	0.764004	0.768185	0.771338	0.774149	0.777217	0.780986	0.785665	0.791343	0.797959	0.805262	0.812911	0.820598	0.828075	0.835175	0.841814	0.847939	0.8536	0.858811	0.863722	0.868364	0.872739	0.876881	0.880811	0.884561	0.888156	0.891658	0.895076	0.898396	0.90156	0.90452	0.907209	0.90963	0.911828	0.913748	0.915274	0.916356	0.916886	0.916765	0.915933	0.914287	0.911736	0.908196
0.59901	0.638155	0.672953	0.701837	0.724542	0.741575	0.753882	0.762476	0.768282	0.772122	0.774803	0.777121	0.779711	0.783031	0.787344	0.792695	0.798925	0.805809	0.813089	0.820478	0.827651	0.83437	0.840529	0.846037	0.850946	0.855395	0.859504	0.863316	0.866799	0.870011	0.873049	0.876004	0.878912	0.881819	0.884742	0.887634	0.890384	0.892968	0.895344	0.897501	0.899371	0.90086	0.901807	0.902075	0.901508	0.900021	0.897549	0.893996	0.88923	0.883149
0.591154	0.628566	0.662092	0.690407	0.713279	0.731115	0.744647	0.754788	0.762465	0.768515	0.773641	0.778432	0.783362	0.788824	0.795058	0.802113	0.809947	0.818392	0.827179	0.835952	0.84444	0.852427	0.859812	0.86655	0.872647	0.87817	0.883306	0.888126	0.892655	0.896909	0.900954	0.904861	0.908675	0.912443	0.916136	0.919765	0.923247	0.926518	0.929463	0.932055	0.934332	0.936208	0.93753	0.938201	0.938097	0.937071	0.935007	0.931787	0.927263	0.921297
0.610602	0.64908	0.683257	0.711721	0.734386	0.751836	0.764932	0.774544	0.781489	0.786515	0.790397	0.793926	0.797718	0.802217	0.807713	0.814301	0.821864	0.830103	0.838702	0.847376	0.855889	0.864011	0.871649	0.878866	0.885672	0.892054	0.898046	0.903708	0.909109	0.914257	0.919117	0.923693	0.928016	0.932177	0.936187	0.940019	0.943691	0.94723	0.950553	0.953585	0.956286	0.958678	0.960714	0.962308	0.963355	0.963782	0.963486	0.962351	0.960276	0.957192
0.594234	0.631136	0.663555	0.689989	0.710294	0.72504	0.735154	0.741678	0.745564	0.747673	0.748742	0.749472	0.750456	0.752114	0.754615	0.758036	0.762347	0.767439	0.773065	0.778926	0.784748	0.790319	0.795541	0.800377	0.804821	0.808992	0.812928	0.816565	0.8199	0.823053	0.826107	0.82907	0.831906	0.834707	0.8375	0.840214	0.842773	0.845223	0.847548	0.849687	0.851634	0.8533	0.854542	0.855287	0.855499	0.855155	0.854223	0.852632	0.850302	0.847188
0.59063	0.627628	0.660449	0.687751	0.709439	0.726113	0.738598	0.747746	0.754402	0.759376	0.763381	0.767073	0.771025	0.775645	0.781189	0.787704	0.795048	0.80294	0.811107	0.819323	0.827313	0.834869	0.841903	0.848384	0.854307	0.859771	0.864856	0.869605	0.874047	0.878218	0.882153	0.885896	0.889474	0.892955	0.896349	0.899637	0.902736	0.905636	0.908252	0.910604	0.912703	0.914493	0.915875	0.916807	0.917191	0.916947	0.916008	0.914284	0.91166	0.908021
0.599854	0.636657	0.669446	0.6968	0.71858	0.735291	0.747704	0.756715	0.763214	0.768043	0.772002	0.775781	0.779886	0.784698	0.790451	0.797184	0.80478	0.813059	0.82174	0.830443	0.838853	0.846777	0.854155	0.860998	0.867338	0.873219	0.878731	0.883952	0.888926	0.893667	0.898193	0.902519	0.906694	0.910845	0.914944	0.918914	0.922686	0.926279	0.929616	0.932662	0.935376	0.937722	0.939639	0.941059	0.94188	0.942	0.94129	0.939616	0.936898	0.933078
0.576613	0.61149	0.64228	0.667583	0.687266	0.701792	0.711977	0.718745	0.72306	0.725762	0.727613	0.72925	0.731135	0.733518	0.736631	0.740586	0.745332	0.75074	0.756617	0.762716	0.768722	0.77432	0.779362	0.783882	0.787978	0.79169	0.795049	0.798125	0.80103	0.803827	0.806539	0.809176	0.81173	0.814196	0.816579	0.818886	0.82108	0.823157	0.825042	0.826693	0.828075	0.82912	0.829785	0.830046	0.829838	0.82907	0.827651	0.825496	0.822502	0.818551
0.619599	0.658956	0.693875	0.722916	0.745887	0.763311	0.776123	0.785394	0.792083	0.796976	0.800809	0.804259	0.807977	0.812478	0.818056	0.824753	0.832473	0.841036	0.850105	0.859233	0.868089	0.876469	0.884324	0.891656	0.89857	0.905148	0.911354	0.917167	0.922688	0.928026	0.933172	0.938123	0.942851	0.947428	0.951916	0.956283	0.96044	0.964371	0.96804	0.971452	0.974585	0.977332	0.979583	0.981329	0.982506	0.983024	0.982772	0.981644	0.979511	0.976236
0.602666	0.640736	0.674457	0.702484	0.724749	0.741798	0.754494	0.763806	0.770641	0.775756	0.779828	0.783529	0.787455	0.792081	0.797679	0.804338	0.811998	0.820488	0.829363	0.838191	0.846707	0.854784	0.862357	0.869418	0.876075	0.882357	0.888262	0.893803	0.899044	0.904036	0.90879	0.913291	0.917522	0.92157	0.92552	0.929328	0.932926	0.936352	0.93957	0.942506	0.945113	0.947376	0.949285	0.950778	0.95176	0.952168	0.95192	0.950876	0.948905	0.945909
0.601049	0.638212	0.671141	0.698401	0.719969	0.736434	0.748691	0.757674	0.764248	0.769082	0.772835	0.776193	0.779768	0.784	0.789132	0.795251	0.802276	0.809962	0.818003	0.826088	0.834021	0.841626	0.848783	0.85556	0.861994	0.868089	0.873842	0.879346	0.88463	0.889698	0.894503	0.899051	0.903378	0.907602	0.911693	0.915593	0.919268	0.922765	0.926067	0.929115	0.931915	0.93444	0.936651	0.938505	0.939929	0.940896	0.941341	0.941129	0.940142	0.938303
0.594483	0.631281	0.663896	0.690926	0.712269	0.72848	0.740409	0.748973	0.755	0.75935	0.762819	0.766058	0.769552	0.773703	0.778776	0.784761	0.791524	0.798901	0.806664	0.81452	0.822153	0.829392	0.83615	0.84236	0.848013	0.853252	0.858216	0.86284	0.867124	0.871134	0.874955	0.878652	0.882197	0.885607	0.888916	0.892114	0.895108	0.897866	0.900347	0.902613	0.904662	0.906421	0.907789	0.908722	0.909137	0.908979	0.908172	0.906634	0.904269	0.900932
0.57497	0.610118	0.641245	0.667036	0.687381	0.702752	0.713937	0.721845	0.727395	0.731375	0.734455	0.737272	0.740293	0.743852	0.748202	0.753467	0.759588	0.766381	0.773599	0.781008	0.788319	0.795245	0.801581	0.807376	0.812682	0.817532	0.821975	0.826067	0.829906	0.833582	0.837124	0.840487	0.843674	0.84678	0.849806	0.852682	0.855366	0.857936	0.860305	0.862437	0.864318	0.865896	0.867052	0.867743	0.867912	0.867503	0.86642	0.864516	0.861658	0.857716
0.605578	0.644586	0.679339	0.708307	0.731345	0.749057	0.762381	0.772304	0.77972	0.785386	0.789976	0.794098	0.798342	0.803194	0.808958	0.81575	0.823484	0.831991	0.840955	0.84996	0.858581	0.8666	0.873955	0.880737	0.887074	0.892981	0.898494	0.903613	0.908459	0.913146	0.917703	0.922086	0.926285	0.930392	0.934454	0.938415	0.9422	0.945781	0.949094	0.952093	0.954694	0.956792	0.958307	0.959202	0.959347	0.95861	0.956869	0.953962	0.949708	0.943982
0.595961	0.632335	0.664457	0.69097	0.711876	0.727735	0.739435	0.747927	0.754038	0.758445	0.761783	0.764763	0.768002	0.771931	0.77678	0.782623	0.789347	0.796735	0.804494	0.812296	0.819859	0.826999	0.83367	0.839892	0.845648	0.850949	0.855923	0.860649	0.865128	0.869362	0.873364	0.877158	0.880741	0.884204	0.887519	0.890721	0.893756	0.896596	0.899161	0.901454	0.903543	0.905429	0.906999	0.908237	0.909092	0.909499	0.909388	0.908703	0.907371	0.905316
0.601718	0.638975	0.671776	0.698704	0.719769	0.735589	0.747044	0.755103	0.760695	0.764631	0.767597	0.770151	0.772896	0.776353	0.780809	0.786322	0.792774	0.799898	0.807361	0.814882	0.822231	0.829229	0.835805	0.84201	0.847874	0.853403	0.858584	0.863514	0.868225	0.872725	0.877001	0.88106	0.88492	0.888682	0.892343	0.89584	0.899192	0.902382	0.905321	0.907991	0.910421	0.912643	0.914555	0.916091	0.917183	0.917777	0.917788	0.917119	0.915717	0.913528
0.586665	0.622428	0.653849	0.67957	0.699537	0.714306	0.724642	0.731464	0.735722	0.738317	0.740034	0.741523	0.743302	0.745743	0.749024	0.753213	0.75823	0.763935	0.770097	0.776455	0.782771	0.788831	0.794431	0.799586	0.804379	0.808857	0.813017	0.816873	0.820492	0.823987	0.82737	0.830621	0.833764	0.836893	0.839977	0.842939	0.84573	0.848406	0.850888	0.853129	0.855115	0.856769	0.85801	0.8588	0.859085	0.85884	0.85799	0.856413	0.853987	0.850624
0.598353	0.635637	0.66872	0.696256	0.718187	0.735097	0.747871	0.757406	0.764531	0.769943	0.774287	0.77824	0.782409	0.787238	0.792951	0.799628	0.807186	0.815409	0.823972	0.832517	0.840798	0.8486	0.855821	0.862522	0.868823	0.874765	0.88034	0.885631	0.890708	0.895607	0.90031	0.904772	0.909	0.913106	0.917092	0.920901	0.924493	0.927906	0.931071	0.933937	0.936478	0.938722	0.940634	0.942185	0.943285	0.943857	0.943779	0.942912	0.941141	0.938377
0.608552	0.645691	0.678377	0.705191	0.726022	0.741459	0.752445	0.759928	0.764738	0.767623	0.769362	0.770761	0.77242	0.774781	0.778094	0.782391	0.787501	0.793149	0.799108	0.805183	0.811163	0.81687	0.822229	0.827186	0.831724	0.83597	0.84001	0.843847	0.847434	0.850812	0.854092	0.857347	0.86055	0.863719	0.866864	0.86991	0.872755	0.875426	0.877886	0.880106	0.88212	0.883874	0.885288	0.886278	0.886766	0.886718	0.886098	0.884831	0.882814	0.879939
0.606596	0.646139	0.681423	0.71108	0.734986	0.753587	0.767712	0.778311	0.786384	0.792777	0.798148	0.803086	0.808095	0.813615	0.820015	0.827494	0.836034	0.845421	0.855284	0.865119	0.874526	0.883288	0.891354	0.898724	0.90557	0.912091	0.918249	0.924007	0.929391	0.934544	0.939533	0.944319	0.948819	0.953136	0.95734	0.961425	0.965308	0.968963	0.972345	0.97545	0.978224	0.980545	0.982255	0.983296	0.983612	0.983105	0.981605	0.978889	0.974767	0.969071
0.6003	0.638619	0.67303	0.702139	0.725737	0.74427	0.758524	0.769386	0.77773	0.78435	0.789928	0.79513	0.800498	0.806394	0.813078	0.820743	0.829384	0.838713	0.848366	0.857995	0.867288	0.875994	0.88401	0.891418	0.89831	0.904642	0.910413	0.915691	0.920639	0.925333	0.929757	0.93393	0.937926	0.941877	0.945784	0.949567	0.953149	0.95658	0.959781	0.96266	0.965119	0.967062	0.968402	0.969035	0.968805	0.967568	0.965158	0.961389	0.956113	0.949211
0.607272	0.647916	0.684372	0.715174	0.74014	0.759687	0.77457	0.785791	0.794331	0.801027	0.806639	0.811821	0.817115	0.822968	0.829704	0.837496	0.846319	0.856009	0.866188	0.876329	0.885958	0.894826	0.902889	0.91013	0.916601	0.922496	0.927849	0.932734	0.937249	0.941523	0.945614	0.949542	0.953321	0.95706	0.96082	0.96457	0.968216	0.971704	0.974925	0.977786	0.980192	0.981959	0.982896	0.982869	0.981721	0.979291	0.975386	0.969807	0.962329	0.952829
0.612063	0.651477	0.686481	0.715681	0.739051	0.757171	0.770888	0.781184	0.788991	0.795101	0.800181	0.804852	0.809628	0.814899	0.820988	0.828108	0.836224	0.845182	0.854692	0.864302	0.87358	0.882292	0.890373	0.897899	0.904983	0.911745	0.918246	0.924368	0.93016	0.935701	0.941052	0.946189	0.951056	0.955673	0.960113	0.964355	0.968358	0.97212	0.975617	0.978846	0.981821	0.984471	0.986649	0.988318	0.989416	0.989899	0.989667	0.988569	0.986435	0.983079
0.614479	0.655387	0.692226	0.723616	0.74927	0.769637	0.785554	0.797963	0.807701	0.815571	0.822253	0.82836	0.834516	0.841275	0.849021	0.857914	0.867943	0.878882	0.890319	0.901757	0.912759	0.92307	0.932576	0.941336	0.949346	0.956722	0.963657	0.970164	0.976198	0.98185	0.987234	0.992395	0.997314	1.00203	1.00655	1.01093	1.01519	1.01932	1.02317	1.02666	1.02972	1.03222	1.03394	1.03466	1.0342	1.03244	1.02918	1.02423	1.01737	1.0084
0.605118	0.643943	0.678551	0.707517	0.730691	0.748557	0.761963	0.771937	0.779416	0.7851	0.789639	0.793666	0.797801	0.802543	0.808222	0.814998	0.822777	0.83126	0.840072	0.848848	0.857313	0.865244	0.872524	0.879194	0.885443	0.891374	0.896937	0.902089	0.90692	0.911532	0.915952	0.920181	0.924176	0.92799	0.931699	0.935314	0.938747	0.942003	0.945029	0.947761	0.950136	0.952076	0.953543	0.954515	0.95488	0.954512	0.953298	0.951087	0.947717	0.943057
0.592016	0.629342	0.662584	0.690361	0.712568	0.729728	0.742696	0.752368	0.759572	0.765004	0.769387	0.773439	0.777723	0.782654	0.788467	0.795207	0.802754	0.810917	0.819418	0.827943	0.836228	0.844032	0.851283	0.85802	0.864326	0.870194	0.875672	0.880784	0.885632	0.890267	0.894671	0.898821	0.902723	0.906485	0.910139	0.913655	0.917036	0.920276	0.923268	0.925923	0.928242	0.930225	0.931812	0.932911	0.933396	0.933157	0.932054	0.929953	0.926738	0.922301
0.607727	0.646799	0.68148	0.710399	0.733509	0.751311	0.76461	0.774327	0.781485	0.7869	0.791242	0.795114	0.799101	0.803672	0.80919	0.815835	0.823539	0.832027	0.840955	0.849882	0.858506	0.866607	0.87411	0.881059	0.887561	0.893632	0.899322	0.904611	0.909564	0.914267	0.918737	0.922961	0.926949	0.930808	0.93458	0.938244	0.941734	0.945052	0.948173	0.951005	0.953463	0.955469	0.956963	0.957871	0.958091	0.95752	0.956045	0.953517	0.949797	0.944786
0.60423	0.642253	0.676232	0.704851	0.727948	0.746022	0.759929	0.770569	0.778789	0.785333	0.790891	0.796128	0.801559	0.80759	0.814503	0.822427	0.831317	0.840971	0.851021	0.861016	0.870629	0.879671	0.88805	0.895731	0.902809	0.909488	0.915813	0.921757	0.927388	0.932801	0.938056	0.943137	0.947998	0.952713	0.957333	0.961825	0.966135	0.970231	0.974015	0.977474	0.980619	0.983355	0.985538	0.987133	0.988088	0.988342	0.987785	0.986262	0.983621	0.979707
0.599682	0.636414	0.669028	0.696229	0.717816	0.734277	0.746454	0.755258	0.761554	0.766167	0.769877	0.773399	0.777223	0.781658	0.786979	0.793311	0.800529	0.808413	0.816655	0.824914	0.832893	0.840391	0.847342	0.853755	0.859634	0.865053	0.870105	0.874888	0.879452	0.883842	0.888056	0.892124	0.896077	0.900005	0.903877	0.907629	0.911204	0.914601	0.917731	0.920554	0.923071	0.925244	0.926977	0.92821	0.928879	0.928892	0.928111	0.926407	0.923698	0.919922
0.574682	0.610613	0.642434	0.668764	0.689321	0.704511	0.715167	0.722286	0.726869	0.729817	0.731842	0.73352	0.735324	0.737563	0.740526	0.744364	0.749024	0.754395	0.760244	0.766286	0.77216	0.7776	0.782515	0.786912	0.790886	0.794489	0.797749	0.800706	0.803474	0.806153	0.808767	0.811327	0.813822	0.816291	0.818694	0.821055	0.823307	0.82545	0.827391	0.829039	0.830364	0.831354	0.831936	0.832071	0.831661	0.830615	0.828831	0.826187	0.822559	0.817838
0.557341	0.590447	0.619664	0.643803	0.662699	0.67676	0.686815	0.693826	0.69865	0.702006	0.704578	0.706938	0.709458	0.712384	0.715949	0.72026	0.725268	0.730855	0.736857	0.743008	0.748965	0.75444	0.759337	0.763697	0.767596	0.771079	0.774241	0.777183	0.779982	0.782687	0.785323	0.787897	0.790391	0.792795	0.795126	0.797416	0.799596	0.801647	0.803493	0.805083	0.806394	0.807393	0.80806	0.80836	0.808209	0.807541	0.8063	0.804384	0.801673	0.798069
0.607665	0.64533	0.678543	0.705778	0.726915	0.742598	0.753786	0.761511	0.766736	0.770286	0.772864	0.775089	0.777562	0.780758	0.784926	0.790156	0.79636	0.803276	0.810572	0.817942	0.82515	0.832025	0.838526	0.844683	0.850555	0.856127	0.861412	0.866458	0.871278	0.875848	0.880165	0.884244	0.888131	0.891932	0.895657	0.899258	0.902656	0.905935	0.909031	0.911886	0.914502	0.916913	0.919039	0.920821	0.922198	0.923163	0.923644	0.92354	0.922788	0.921358
0.606519	0.644493	0.678082	0.705831	0.727694	0.744267	0.756412	0.765163	0.771487	0.776144	0.779791	0.78306	0.786514	0.790616	0.795659	0.801781	0.808917	0.816799	0.825059	0.833327	0.841311	0.848864	0.855942	0.86264	0.868978	0.874968	0.88058	0.885867	0.890866	0.895645	0.900198	0.904454	0.908423	0.912236	0.915961	0.919568	0.922964	0.926198	0.929226	0.931992	0.934467	0.936662	0.938524	0.940016	0.941058	0.941583	0.941511	0.940743	0.939172	0.936729
0.63161	0.67339	0.71084	0.742419	0.767817	0.787437	0.802122	0.812884	0.820739	0.82664	0.831425	0.835805	0.840394	0.845631	0.851847	0.859255	0.8678	0.877213	0.887114	0.897117	0.906901	0.916206	0.92488	0.932824	0.940009	0.946564	0.952662	0.958372	0.963776	0.968986	0.974031	0.978857	0.983467	0.988018	0.992503	0.996867	1.00103	1.00496	1.00857	1.01185	1.01478	1.01725	1.01907	1.02014	1.02035	1.01959	1.01768	1.01444	1.00976	1.00351
0.58982	0.625523	0.656708	0.68188	0.701016	0.714829	0.724327	0.730473	0.734101	0.73593	0.736761	0.737321	0.738182	0.73973	0.742256	0.745824	0.750266	0.755325	0.760769	0.766371	0.771915	0.777259	0.782277	0.786903	0.791207	0.795339	0.79929	0.802987	0.806424	0.809675	0.812824	0.815874	0.81878	0.821603	0.824393	0.827084	0.829595	0.831964	0.834223	0.836368	0.838367	0.840172	0.841692	0.842881	0.843728	0.844229	0.844375	0.844107	0.843318	0.841936
0.603297	0.641542	0.675697	0.704407	0.72752	0.745526	0.759217	0.769406	0.776908	0.782631	0.787364	0.791795	0.796395	0.801552	0.807603	0.814644	0.822571	0.83116	0.840147	0.849222	0.85807	0.866474	0.87435	0.881686	0.888477	0.894762	0.900633	0.906155	0.9114	0.916403	0.921176	0.925739	0.930122	0.934426	0.938651	0.942733	0.946628	0.950394	0.953944	0.95719	0.960082	0.96257	0.964562	0.965977	0.966689	0.966581	0.965502	0.963299	0.959843	0.955035
0.582646	0.618057	0.649307	0.674999	0.695032	0.709978	0.720687	0.72806	0.732993	0.736356	0.738914	0.741237	0.74378	0.74692	0.750871	0.75566	0.761214	0.767378	0.773954	0.780685	0.787344	0.793722	0.79962	0.804985	0.809923	0.814534	0.818849	0.822858	0.826588	0.830132	0.833559	0.836888	0.840078	0.843222	0.846295	0.849194	0.851882	0.854402	0.856744	0.858887	0.860837	0.862531	0.863889	0.864844	0.865367	0.865435	0.865012	0.863999	0.862271	0.859737
0.599907	0.636777	0.669635	0.697187	0.719296	0.736475	0.749549	0.759412	0.766894	0.772793	0.77777	0.782343	0.787031	0.792304	0.798529	0.805847	0.814133	0.823139	0.832549	0.841938	0.851011	0.859587	0.867616	0.875117	0.882176	0.888844	0.895123	0.901011	0.906602	0.911967	0.917126	0.922081	0.926791	0.931318	0.935706	0.939993	0.944107	0.948041	0.951711	0.955157	0.958347	0.96119	0.963577	0.965497	0.96689	0.967696	0.967815	0.967155	0.965597	0.963034
0.607401	0.645737	0.680016	0.708804	0.731855	0.749704	0.763196	0.773177	0.780514	0.786066	0.790634	0.79489	0.799352	0.804442	0.810481	0.817638	0.825823	0.834763	0.844122	0.853533	0.8627	0.871381	0.879473	0.887038	0.894183	0.900931	0.907259	0.913188	0.918821	0.924244	0.929466	0.934441	0.939191	0.943773	0.948262	0.952628	0.956798	0.960786	0.964563	0.968084	0.97129	0.974086	0.976383	0.978168	0.979368	0.979913	0.979695	0.97858	0.976412	0.973081
0.597982	0.6371	0.671738	0.700431	0.723136	0.740412	0.753168	0.762375	0.769004	0.773875	0.777696	0.78112	0.784701	0.788933	0.794148	0.800484	0.807841	0.81596	0.824463	0.832906	0.840938	0.84838	0.85516	0.861342	0.867075	0.872404	0.877354	0.881959	0.886269	0.890342	0.89419	0.897834	0.901275	0.904634	0.907967	0.911209	0.91427	0.917205	0.919923	0.922332	0.92437	0.926022	0.927198	0.927816	0.927758	0.926904	0.925109	0.922202	0.918034	0.912481
0.596523	0.633169	0.665494	0.692096	0.712947	0.728745	0.7404	0.74878	0.754681	0.758894	0.762129	0.765028	0.768108	0.771835	0.776511	0.782207	0.788782	0.79595	0.803419	0.810919	0.81822	0.82514	0.831632	0.837757	0.843515	0.848912	0.853984	0.858817	0.863425	0.86783	0.872022	0.875993	0.879747	0.883395	0.886953	0.890373	0.893633	0.896733	0.899597	0.902196	0.904592	0.906797	0.908742	0.910354	0.911555	0.912294	0.912502	0.912101	0.911021	0.90921
0.614607	0.653562	0.688438	0.717886	0.741669	0.760288	0.774608	0.785636	0.79422	0.801106	0.806937	0.812309	0.817796	0.823871	0.830833	0.83884	0.847843	0.857672	0.86798	0.878286	0.888213	0.897531	0.906164	0.914103	0.921461	0.928427	0.935149	0.941501	0.947491	0.953182	0.958668	0.963968	0.96903	0.973844	0.978409	0.982755	0.986893	0.990836	0.994484	0.997818	1.00088	1.00356	1.00574	1.00733	1.00832	1.00864	1.0082	1.00682	1.00436	1.00064
0.611489	0.650293	0.68484	0.713768	0.736976	0.754931	0.768423	0.778388	0.785732	0.791241	0.795645	0.799648	0.803879	0.808792	0.814666	0.821591	0.829456	0.837975	0.846801	0.855641	0.864239	0.87241	0.880072	0.887201	0.893887	0.900141	0.906016	0.911545	0.916792	0.921821	0.926623	0.931171	0.935451	0.939551	0.943531	0.947329	0.950901	0.954294	0.95743	0.960256	0.962746	0.964878	0.966655	0.96804	0.968943	0.969314	0.969067	0.968074	0.966213	0.963388
0.608295	0.648577	0.684529	0.714744	0.739108	0.7581	0.772565	0.783479	0.791799	0.798308	0.80369	0.80862	0.813691	0.819359	0.825982	0.833714	0.842517	0.852167	0.862277	0.872366	0.882018	0.891012	0.899287	0.906827	0.913718	0.920141	0.926157	0.931709	0.936848	0.94169	0.946291	0.950672	0.954821	0.958808	0.962703	0.966499	0.970117	0.97354	0.976704	0.979595	0.982136	0.984154	0.985489	0.986091	0.985879	0.984734	0.982506	0.979036	0.974148	0.967679
0.603721	0.641085	0.674292	0.701885	0.723689	0.740247	0.752455	0.761263	0.767532	0.772062	0.775598	0.778775	0.782149	0.786177	0.791095	0.796998	0.803824	0.811348	0.819258	0.827233	0.835039	0.842526	0.849644	0.856386	0.862748	0.868719	0.874379	0.879808	0.885034	0.890013	0.894722	0.899199	0.903488	0.907682	0.911741	0.915618	0.919287	0.922792	0.926067	0.929051	0.931774	0.934272	0.936492	0.938356	0.93979	0.940751	0.941155	0.94091	0.939936	0.938171
0.581696	0.617681	0.64918	0.674846	0.694714	0.709441	0.719934	0.727135	0.73191	0.735005	0.737173	0.739074	0.741233	0.744045	0.747713	0.752274	0.757617	0.763549	0.769865	0.776267	0.782451	0.788269	0.793648	0.798514	0.802897	0.806938	0.810741	0.814276	0.817524	0.820542	0.823419	0.826208	0.828885	0.831531	0.834159	0.836691	0.83903	0.841201	0.843203	0.845005	0.846592	0.847929	0.848926	0.84951	0.849615	0.849224	0.8483	0.846744	0.844443	0.841302
0.609177	0.648256	0.68281	0.711295	0.733544	0.750114	0.76192	0.770018	0.775381	0.778843	0.78115	0.783089	0.785263	0.78814	0.791996	0.796922	0.802823	0.809473	0.816566	0.823783	0.83086	0.837601	0.843955	0.849933	0.855515	0.860694	0.865619	0.870291	0.874743	0.878977	0.882992	0.886852	0.890573	0.894192	0.897684	0.901049	0.904247	0.907264	0.910021	0.91251	0.914751	0.916768	0.918478	0.91982	0.920696	0.921029	0.920715	0.919684	0.917835	0.915051
0.600768	0.639034	0.673095	0.701521	0.724139	0.741459	0.754346	0.763748	0.770479	0.77525	0.778777	0.781785	0.784925	0.788629	0.793162	0.798651	0.805003	0.81193	0.819144	0.826395	0.833394	0.839904	0.845869	0.851306	0.856275	0.860788	0.864909	0.86872	0.872272	0.875587	0.878696	0.881667	0.884554	0.887426	0.890293	0.893117	0.895825	0.898364	0.900647	0.902703	0.904505	0.905967	0.906946	0.907331	0.906995	0.90586	0.903863	0.900915	0.896895	0.891687
0.60836	0.646432	0.680193	0.708258	0.730628	0.747855	0.760796	0.770403	0.77761	0.783161	0.787703	0.791889	0.796264	0.801234	0.807096	0.81397	0.821782	0.83035	0.83931	0.848237	0.856765	0.864705	0.872105	0.879026	0.885544	0.891779	0.897737	0.903348	0.908685	0.913827	0.918782	0.92354	0.928074	0.932372	0.936491	0.940467	0.944275	0.947897	0.951261	0.954398	0.957296	0.959891	0.962077	0.963845	0.965195	0.966103	0.966487	0.966249	0.96531	0.963552
0.606351	0.645282	0.680104	0.709403	0.732988	0.751319	0.765212	0.775678	0.783606	0.789775	0.794952	0.799796	0.804802	0.810332	0.816681	0.824019	0.832295	0.841315	0.850774	0.860244	0.869285	0.877696	0.885469	0.892635	0.899238	0.90545	0.911428	0.917054	0.922329	0.927324	0.932087	0.936652	0.940985	0.945136	0.94914	0.95304	0.956801	0.960381	0.963653	0.966604	0.969264	0.971553	0.973314	0.97446	0.974916	0.974597	0.973363	0.971052	0.967493	0.96251
0.582826	0.620562	0.654255	0.682509	0.705058	0.722324	0.735189	0.744701	0.751767	0.757167	0.761588	0.76566	0.76992	0.774737	0.78029	0.786652	0.793785	0.801614	0.809912	0.818301	0.82631	0.833626	0.84018	0.846043	0.851328	0.856203	0.860862	0.865351	0.86956	0.873545	0.877392	0.881142	0.884719	0.888124	0.891382	0.894536	0.897567	0.900442	0.903051	0.905382	0.907421	0.909092	0.910269	0.910878	0.910865	0.910168	0.908678	0.906246	0.902707	0.897907
0.615386	0.655766	0.691761	0.721897	0.74595	0.764386	0.778099	0.78819	0.795618	0.801226	0.805799	0.810013	0.814383	0.81931	0.825076	0.831868	0.839719	0.848445	0.857672	0.86693	0.875803	0.884019	0.891511	0.898315	0.90454	0.910303	0.915682	0.920675	0.925336	0.929734	0.933932	0.937975	0.94184	0.945572	0.949221	0.952815	0.956292	0.959612	0.962658	0.965416	0.967826	0.969756	0.971024	0.971528	0.97116	0.969805	0.967315	0.963527	0.958274	0.951436
0.606877	0.646129	0.681009	0.70992	0.732521	0.74937	0.761506	0.769979	0.775741	0.779708	0.782676	0.785285	0.788052	0.791407	0.795634	0.800801	0.806836	0.813576	0.820703	0.82781	0.834495	0.840589	0.846066	0.851013	0.855558	0.859779	0.863634	0.867148	0.870426	0.873566	0.876586	0.879486	0.882291	0.885088	0.887891	0.890647	0.893301	0.895873	0.898252	0.900346	0.902106	0.903503	0.904416	0.904729	0.904299	0.903025	0.900778	0.897447	0.892952	0.887224
0.624613	0.665554	0.702125	0.732833	0.757549	0.776821	0.791474	0.802518	0.810938	0.817611	0.823297	0.828664	0.834269	0.840545	0.847723	0.855856	0.864889	0.874665	0.884962	0.895424	0.905617	0.915205	0.923995	0.932081	0.939593	0.946658	0.953342	0.959735	0.965879	0.971767	0.977322	0.982599	0.987677	0.992586	0.997255	1.0016	1.00564	1.00942	1.01293	1.01612	1.01896	1.02144	1.0235	1.02503	1.02594	1.0261	1.02543	1.02383	1.02116	1.01724
0.621156	0.661482	0.697411	0.727466	0.751508	0.770037	0.783897	0.794	0.801269	0.806613	0.810821	0.814664	0.818778	0.823575	0.829295	0.836028	0.843694	0.852163	0.861133	0.870262	0.879125	0.887394	0.894954	0.901873	0.908271	0.91436	0.920231	0.925864	0.931203	0.936308	0.941232	0.946015	0.950588	0.95499	0.959224	0.963279	0.967135	0.970812	0.974229	0.977351	0.980209	0.982777	0.984913	0.986522	0.987525	0.98788	0.98756	0.986475	0.984495	0.981521
0.59302	0.630273	0.663233	0.690581	0.712294	0.728949	0.741291	0.750156	0.756451	0.761027	0.764716	0.768201	0.771962	0.776361	0.781643	0.787882	0.794958	0.802601	0.810529	0.81848	0.826175	0.833387	0.840044	0.846177	0.851807	0.856998	0.861815	0.866335	0.870558	0.874473	0.87811	0.881548	0.884853	0.888114	0.891296	0.894389	0.897366	0.900202	0.902787	0.905102	0.907148	0.908845	0.910074	0.910781	0.910856	0.910184	0.908643	0.906148	0.902621	0.897979
0.599526	0.636105	0.668685	0.695929	0.717696	0.734503	0.747205	0.756699	0.763747	0.769068	0.773412	0.777459	0.781726	0.7866	0.792357	0.799093	0.806656	0.814775	0.823158	0.831481	0.839468	0.846966	0.853976	0.860531	0.866614	0.872244	0.877477	0.882408	0.887052	0.89141	0.895497	0.899337	0.902977	0.906523	0.909992	0.913356	0.916598	0.919687	0.922547	0.925122	0.927397	0.929397	0.931048	0.932272	0.932979	0.933095	0.932525	0.93118	0.928983	0.925872
0.599919	0.636225	0.668393	0.69505	0.716096	0.732038	0.743754	0.752232	0.758363	0.76284	0.766311	0.769442	0.772811	0.776798	0.781684	0.787609	0.794478	0.802012	0.809887	0.817778	0.825429	0.83268	0.839446	0.845813	0.851847	0.857576	0.862961	0.868046	0.872879	0.877501	0.881895	0.886036	0.889972	0.893812	0.897558	0.901133	0.904527	0.907793	0.910851	0.913623	0.91611	0.918327	0.920254	0.921844	0.923033	0.923797	0.924073	0.923767	0.922826	0.921235
0.606001	0.645184	0.680045	0.709177	0.732545	0.750861	0.765038	0.775941	0.784311	0.790889	0.79644	0.801726	0.807301	0.813448	0.820313	0.828047	0.836716	0.846185	0.856057	0.865918	0.875416	0.884283	0.892341	0.899567	0.906187	0.912343	0.918143	0.923663	0.928881	0.93387	0.938696	0.943415	0.947999	0.952457	0.956735	0.960802	0.96466	0.968323	0.971708	0.974734	0.977372	0.979613	0.981316	0.982349	0.982581	0.981953	0.980383	0.977724	0.973779	0.968371
0.600316	0.636982	0.66967	0.697016	0.718891	0.735821	0.748701	0.758502	0.76604	0.771946	0.776846	0.781318	0.785857	0.790967	0.796991	0.804021	0.811933	0.820508	0.829393	0.838218	0.846679	0.854594	0.861903	0.868682	0.875065	0.881155	0.886911	0.892325	0.897497	0.902487	0.907282	0.911875	0.916209	0.920365	0.924373	0.928217	0.93184	0.935239	0.938413	0.941329	0.943978	0.946286	0.948233	0.94984	0.951039	0.951762	0.951934	0.951432	0.950102	0.947829
0.614123	0.654058	0.6899	0.720212	0.744756	0.764001	0.778828	0.790233	0.799106	0.806179	0.812142	0.817668	0.823277	0.829375	0.836322	0.844342	0.853419	0.863304	0.873618	0.883952	0.893953	0.903358	0.912073	0.920161	0.927742	0.935034	0.942088	0.948775	0.9551	0.961117	0.966901	0.972468	0.977801	0.98289	0.98773	0.992342	0.996732	1.00091	1.00483	1.00844	1.01173	1.01466	1.01709	1.01893	1.02009	1.0205	1.02009	1.01872	1.01622	1.01243
0.60238	0.63881	0.671172	0.698174	0.719781	0.736528	0.749251	0.758783	0.765876	0.771212	0.77551	0.779513	0.783787	0.7887	0.79449	0.801265	0.808894	0.817051	0.825449	0.833858	0.842038	0.849783	0.857001	0.863691	0.869961	0.875884	0.881457	0.886774	0.891847	0.896693	0.901276	0.905593	0.909687	0.913666	0.9175	0.921137	0.924565	0.927826	0.93088	0.933648	0.936129	0.93835	0.940306	0.941944	0.943205	0.944045	0.944399	0.944165	0.943281	0.941697
0.567268	0.599941	0.628617	0.652069	0.670333	0.683972	0.693724	0.700404	0.704901	0.708002	0.710399	0.712699	0.715376	0.718654	0.722638	0.727363	0.732769	0.73874	0.745043	0.751436	0.757742	0.763807	0.769538	0.774791	0.779641	0.784205	0.788499	0.792497	0.79624	0.799826	0.803285	0.806605	0.809779	0.812875	0.815883	0.818725	0.821366	0.823899	0.826265	0.828449	0.830464	0.832278	0.833778	0.834945	0.835772	0.836255	0.836374	0.83605	0.835198	0.833737
0.610628	0.649879	0.684834	0.714168	0.737841	0.756405	0.770716	0.781689	0.790091	0.796663	0.80216	0.807311	0.812669	0.818582	0.825337	0.833122	0.841947	0.851525	0.861359	0.870992	0.88014	0.888678	0.896545	0.903729	0.910321	0.916467	0.922267	0.927746	0.932898	0.937804	0.942556	0.947159	0.951538	0.955718	0.959742	0.963652	0.967385	0.970892	0.974111	0.977044	0.979649	0.981829	0.983441	0.984404	0.98464	0.984061	0.982534	0.9799	0.975962	0.970561
0.603983	0.641612	0.674902	0.702498	0.724291	0.740798	0.752843	0.761339	0.767193	0.771235	0.774222	0.776882	0.779855	0.783516	0.78808	0.793608	0.800038	0.807162	0.814707	0.822325	0.829716	0.83671	0.843288	0.849418	0.855069	0.860282	0.865122	0.869631	0.873838	0.877772	0.881493	0.885075	0.888518	0.89185	0.895082	0.898212	0.901208	0.904037	0.906618	0.908984	0.911109	0.912906	0.91427	0.915114	0.915306	0.91475	0.913402	0.911202	0.908059	0.903843
0.591726	0.628339	0.660835	0.687845	0.709253	0.725532	0.73747	0.745978	0.751978	0.756382	0.759967	0.763323	0.766901	0.771092	0.776209	0.782303	0.789187	0.796619	0.804349	0.81209	0.81958	0.826707	0.833424	0.839643	0.845353	0.850622	0.855612	0.860341	0.864792	0.868999	0.873004	0.876871	0.880613	0.884267	0.887835	0.891299	0.894603	0.89771	0.90052	0.903043	0.905319	0.907318	0.908927	0.910099	0.910745	0.910767	0.91009	0.908633	0.906279	0.902927
0.620062	0.660411	0.696478	0.726869	0.751552	0.771035	0.786085	0.797607	0.80653	0.81373	0.81996	0.825846	0.83195	0.838676	0.846289	0.854903	0.864455	0.874791	0.885623	0.896513	0.907052	0.916908	0.925989	0.93438	0.942196	0.949509	0.956417	0.963037	0.969435	0.975533	0.981306	0.986821	0.992153	0.997376	1.00243	1.00721	1.01166	1.01582	1.0197	1.02329	1.02653	1.02935	1.03163	1.03329	1.03419	1.0342	1.03318	1.03101	1.02758	1.02271
0.581274	0.616991	0.648516	0.674416	0.694596	0.709563	0.720097	0.727193	0.731849	0.734945	0.737199	0.73919	0.741454	0.744323	0.74795	0.752396	0.757606	0.763436	0.769599	0.775826	0.781877	0.787569	0.792751	0.797381	0.801594	0.805439	0.808942	0.812099	0.814983	0.817713	0.820345	0.822901	0.825406	0.82791	0.830405	0.83282	0.835145	0.837455	0.83967	0.841724	0.843536	0.844983	0.845932	0.84631	0.846047	0.845104	0.843421	0.840898	0.837465	0.833052
0.611822	0.651846	0.687803	0.718354	0.743266	0.763003	0.778375	0.790265	0.79952	0.806958	0.813398	0.819547	0.825859	0.83269	0.840371	0.849113	0.858908	0.869528	0.880624	0.891759	0.902506	0.912549	0.921779	0.930295	0.938197	0.945536	0.95248	0.959144	0.965483	0.971475	0.977177	0.982675	0.988046	0.993269	0.998282	1.00299	1.00736	1.01148	1.01532	1.01887	1.02207	1.02485	1.02711	1.02875	1.02964	1.02962	1.02856	1.02634	1.02281	1.01777
0.611915	0.651163	0.686086	0.715266	0.738562	0.756429	0.769655	0.779246	0.786191	0.791362	0.795492	0.799222	0.803119	0.807628	0.813049	0.819525	0.827058	0.835372	0.844043	0.852655	0.8609	0.868621	0.875745	0.882311	0.888417	0.894233	0.899737	0.904877	0.909704	0.914296	0.918686	0.922882	0.92686	0.930694	0.934408	0.938003	0.941387	0.944538	0.947421	0.950036	0.952335	0.954276	0.955807	0.956912	0.957506	0.957523	0.956868	0.955401	0.952991	0.949547
0.607471	0.646382	0.681158	0.710402	0.733812	0.751788	0.765167	0.774883	0.78186	0.786961	0.791042	0.794803	0.798844	0.803565	0.809242	0.816013	0.82381	0.832372	0.841353	0.850341	0.859038	0.867262	0.874926	0.882051	0.888746	0.895064	0.900992	0.906574	0.911871	0.916963	0.921875	0.926601	0.931101	0.935482	0.939777	0.943965	0.947966	0.951776	0.955378	0.95875	0.961828	0.96449	0.96663	0.968255	0.969293	0.969671	0.969279	0.968001	0.965693	0.962228
0.614204	0.652965	0.687726	0.717091	0.74088	0.759602	0.774078	0.785186	0.793801	0.800671	0.806492	0.811917	0.817473	0.823582	0.830583	0.838667	0.847786	0.857726	0.868108	0.878461	0.888423	0.897795	0.906516	0.914565	0.922028	0.929022	0.935724	0.942134	0.948199	0.953962	0.95953	0.964978	0.970227	0.975276	0.980085	0.984665	0.989036	0.993233	0.997193	1.00086	1.00425	1.00732	1.00995	1.01204	1.01348	1.01428	1.01437	1.01368	1.01207	1.00944
0.614709	0.65445	0.689765	0.719045	0.74201	0.759162	0.771437	0.77993	0.785692	0.789683	0.792697	0.795427	0.798402	0.80199	0.806472	0.812006	0.818554	0.825957	0.833909	0.842012	0.849788	0.856978	0.863594	0.869716	0.875434	0.880869	0.886084	0.891007	0.895618	0.900021	0.90429	0.908426	0.912348	0.916095	0.919683	0.923154	0.926474	0.929629	0.932568	0.93529	0.937763	0.939897	0.941579	0.94279	0.943494	0.943662	0.943209	0.942002	0.939908	0.936805
0.603363	0.64165	0.675511	0.703423	0.725209	0.74149	0.753191	0.761293	0.766766	0.770509	0.77327	0.775681	0.778275	0.781505	0.785681	0.790922	0.797138	0.804051	0.811303	0.818518	0.825408	0.831861	0.837864	0.84345	0.848625	0.853445	0.857936	0.862182	0.866225	0.870094	0.873781	0.877312	0.880723	0.884106	0.887432	0.89066	0.89376	0.896707	0.899402	0.901774	0.903861	0.905675	0.907144	0.908181	0.908675	0.908554	0.907705	0.906003	0.903352	0.899667
0.62917	0.669469	0.7055	0.735843	0.760318	0.779377	0.793821	0.804589	0.812692	0.819041	0.824456	0.829577	0.834872	0.840757	0.847498	0.855214	0.863897	0.873387	0.883394	0.893552	0.903526	0.913033	0.921879	0.930062	0.937807	0.945181	0.952239	0.959062	0.965697	0.972033	0.978049	0.983802	0.989319	0.994638	0.999696	1.00443	1.00884	1.013	1.01692	1.02061	1.02404	1.02714	1.02991	1.03233	1.03431	1.03574	1.03656	1.0367	1.03611	1.03466
0.620333	0.660395	0.695931	0.725477	0.749001	0.767068	0.780591	0.790521	0.797765	0.803236	0.80779	0.812079	0.816583	0.821694	0.827691	0.834651	0.842507	0.851094	0.86016	0.869325	0.878148	0.886333	0.893718	0.900396	0.906497	0.912197	0.917689	0.922988	0.927986	0.932731	0.937286	0.941659	0.945812	0.94979	0.953597	0.957224	0.960613	0.963765	0.966652	0.969268	0.971628	0.973686	0.97532	0.976459	0.977039	0.977043	0.976402	0.974976	0.972633	0.969243
0.6176	0.65751	0.693004	0.722537	0.74585	0.763484	0.776338	0.785395	0.791633	0.795994	0.799326	0.802339	0.805568	0.809379	0.814043	0.819765	0.826581	0.834238	0.842337	0.850513	0.858427	0.86585	0.872716	0.879061	0.884991	0.890626	0.89602	0.901094	0.905864	0.910425	0.914841	0.919102	0.923141	0.926997	0.930687	0.934257	0.937646	0.940844	0.943779	0.946481	0.948944	0.951066	0.952724	0.953905	0.954586	0.954696	0.954119	0.952723	0.950357	0.946875
0.617008	0.657093	0.692859	0.722829	0.746852	0.765409	0.779237	0.789316	0.796657	0.802189	0.80672	0.810923	0.81534	0.82035	0.826184	0.832971	0.840768	0.849421	0.858538	0.867632	0.876246	0.884162	0.891344	0.897836	0.903685	0.909073	0.914121	0.918806	0.923163	0.927318	0.931384	0.935364	0.93916	0.942774	0.946262	0.949659	0.952916	0.955963	0.958694	0.96113	0.963269	0.964985	0.966095	0.966538	0.966278	0.965236	0.963271	0.960214	0.955867	0.950091
0.619202	0.658251	0.693027	0.722074	0.745172	0.762891	0.776157	0.785926	0.793147	0.798682	0.803307	0.807633	0.812135	0.817157	0.823011	0.829882	0.837709	0.846305	0.855368	0.864536	0.87339	0.881666	0.889286	0.896282	0.902725	0.908869	0.9148	0.920503	0.925908	0.931057	0.936009	0.94076	0.945285	0.949585	0.953684	0.9576	0.961271	0.964692	0.967836	0.970715	0.973343	0.975699	0.977669	0.979209	0.980309	0.980973	0.981153	0.980751	0.979655	0.977763
0.612124	0.651349	0.686402	0.715862	0.739659	0.758408	0.77291	0.78404	0.792619	0.799409	0.805119	0.810385	0.815731	0.821613	0.828378	0.836186	0.84498	0.854514	0.864426	0.87429	0.883757	0.892638	0.900879	0.908508	0.915599	0.922406	0.928991	0.935242	0.941152	0.946799	0.952244	0.957496	0.96251	0.967279	0.971848	0.976227	0.980387	0.984341	0.98802	0.991429	0.99456	0.99733	0.99958	1.00121	1.00217	1.00243	1.00185	1.00028	0.997576	0.993573
0.613328	0.652631	0.687768	0.717311	0.741105	0.759651	0.77375	0.784272	0.792045	0.797947	0.802787	0.807258	0.811934	0.817249	0.82347	0.830722	0.838893	0.847764	0.856949	0.866002	0.87463	0.882679	0.890114	0.89692	0.903271	0.909228	0.914808	0.920015	0.924939	0.929663	0.934191	0.938505	0.942604	0.946596	0.950496	0.954229	0.957727	0.961018	0.964084	0.966852	0.969232	0.971178	0.972629	0.973548	0.973829	0.973367	0.972034	0.969645	0.966049	0.961151
0.621332	0.662424	0.699014	0.729479	0.753597	0.771916	0.785362	0.794906	0.801548	0.806262	0.809908	0.813219	0.816743	0.820862	0.825859	0.831893	0.838978	0.846847	0.855144	0.863448	0.871384	0.878686	0.885285	0.891237	0.896657	0.90176	0.906565	0.910992	0.91511	0.919034	0.92285	0.926571	0.930105	0.933471	0.936734	0.939888	0.942864	0.945664	0.948219	0.950521	0.952545	0.954185	0.955334	0.955991	0.956098	0.955554	0.954253	0.952058	0.948811	0.944384
0.60628	0.643786	0.677207	0.705118	0.727389	0.744583	0.757531	0.767191	0.774459	0.78014	0.784972	0.789563	0.794333	0.799646	0.805838	0.813127	0.821439	0.830538	0.840078	0.849603	0.858718	0.86726	0.875196	0.882575	0.889456	0.896036	0.902389	0.90842	0.914092	0.919477	0.924657	0.929646	0.9344	0.938954	0.943327	0.947541	0.95163	0.955581	0.959317	0.962812	0.9661	0.969085	0.971603	0.973569	0.974934	0.975672	0.975741	0.97504	0.973457	0.970886
0.58797	0.624009	0.65576	0.681905	0.7024	0.717761	0.72882	0.736496	0.741636	0.745006	0.747395	0.749526	0.751954	0.755042	0.759028	0.763951	0.769662	0.775884	0.782378	0.788926	0.795304	0.80131	0.806828	0.811753	0.816105	0.820072	0.823786	0.82721	0.830347	0.833256	0.836046	0.83877	0.841444	0.844118	0.846792	0.849384	0.851773	0.85399	0.856039	0.857898	0.859529	0.860872	0.861804	0.86226	0.862176	0.861539	0.860319	0.858416	0.855695	0.85207
0.642281	0.6839	0.721404	0.753415	0.779722	0.800738	0.81718	0.829935	0.839939	0.84808	0.855134	0.861777	0.868588	0.876015	0.884331	0.893708	0.904147	0.915494	0.927476	0.93972	0.951812	0.963433	0.974393	0.984518	0.99393	1.00286	1.01147	1.01972	1.02766	1.03534	1.04283	1.05002	1.05679	1.0633	1.0696	1.07564	1.08137	1.0868	1.09186	1.09655	1.1009	1.10496	1.10863	1.11185	1.11452	1.11656	1.11794	1.11863	1.1185	1.11737
0.566112	0.598431	0.62671	0.649637	0.667193	0.679896	0.68852	0.693971	0.697167	0.698941	0.699987	0.700871	0.701953	0.703531	0.705834	0.708966	0.712878	0.717443	0.722419	0.727547	0.732532	0.737151	0.741332	0.745123	0.748584	0.751736	0.754632	0.757344	0.759951	0.762479	0.764948	0.76739	0.769763	0.772066	0.774304	0.776475	0.778514	0.780462	0.782257	0.783829	0.785173	0.786316	0.787219	0.787871	0.788207	0.788192	0.787799	0.786953	0.785552	0.783538
0.609845	0.649976	0.685682	0.715502	0.739192	0.757261	0.770641	0.780385	0.787437	0.792594	0.796685	0.800392	0.804257	0.808733	0.814146	0.820651	0.828224	0.836595	0.845338	0.854017	0.862372	0.870226	0.877455	0.884141	0.890374	0.896158	0.901455	0.906373	0.910994	0.915381	0.919508	0.9234	0.927113	0.930753	0.934312	0.937779	0.941117	0.944329	0.947316	0.949963	0.952216	0.954034	0.955344	0.956064	0.956091	0.955322	0.953623	0.950829	0.946808	0.941481
0.602514	0.641206	0.675821	0.705056	0.728772	0.747441	0.761807	0.772706	0.781028	0.787558	0.79305	0.798149	0.803445	0.809413	0.816337	0.824276	0.833139	0.842652	0.852445	0.862128	0.871431	0.880156	0.888217	0.895692	0.902671	0.909201	0.91523	0.920781	0.925913	0.930703	0.935209	0.939467	0.943494	0.947389	0.951229	0.954987	0.958607	0.962132	0.965512	0.968653	0.971428	0.973699	0.975326	0.976213	0.976215	0.975182	0.972986	0.969477	0.964523	0.958054
0.634736	0.67681	0.714373	0.745824	0.770861	0.79	0.804219	0.814651	0.822248	0.827816	0.832171	0.836106	0.840323	0.845263	0.851183	0.858277	0.866517	0.875702	0.885533	0.895655	0.905694	0.915326	0.924323	0.932665	0.94055	0.947994	0.955059	0.961791	0.968258	0.97448	0.980389	0.98602	0.99139	0.996582	1.00161	1.00645	1.011	1.01535	1.01952	1.02346	1.02712	1.03038	1.03314	1.03533	1.03684	1.03753	1.03735	1.03625	1.03416	1.03099
0.60527	0.644381	0.67937	0.708817	0.732473	0.750839	0.764812	0.775339	0.783271	0.78936	0.794316	0.798837	0.803521	0.808814	0.815059	0.822413	0.830776	0.839858	0.849317	0.85875	0.867842	0.876409	0.884324	0.891573	0.898357	0.904721	0.910652	0.916124	0.921243	0.926091	0.930665	0.934964	0.939006	0.942917	0.946766	0.95053	0.954161	0.957642	0.960943	0.963979	0.966644	0.968811	0.970378	0.971268	0.971357	0.970523	0.968639	0.965557	0.961116	0.955178
0.613787	0.65415	0.690071	0.720134	0.74424	0.762893	0.776893	0.787251	0.79502	0.80104	0.806004	0.810544	0.81521	0.820449	0.826604	0.83385	0.842144	0.851255	0.860855	0.870479	0.879735	0.888452	0.896606	0.904211	0.911258	0.917913	0.924337	0.930434	0.93616	0.941582	0.946784	0.951774	0.956502	0.960994	0.965306	0.969442	0.973372	0.977118	0.980597	0.983805	0.986746	0.989305	0.991309	0.992667	0.993337	0.993283	0.992412	0.990575	0.98762	0.983392
0.615419	0.657197	0.694613	0.72617	0.751706	0.771712	0.787038	0.798654	0.80757	0.814667	0.820703	0.826323	0.832093	0.838486	0.845817	0.854224	0.863701	0.874041	0.884912	0.895887	0.906531	0.916519	0.925715	0.934175	0.941965	0.949221	0.956097	0.9626	0.968637	0.974249	0.979514	0.984519	0.989273	0.993835	0.998229	1.00248	1.00661	1.01058	1.01431	1.01772	1.02074	1.02327	1.02512	1.02607	1.02591	1.02454	1.02184	1.01765	1.01176	1.00402
0.604515	0.643839	0.679107	0.708979	0.733329	0.752644	0.767722	0.779385	0.788417	0.795577	0.801653	0.807364	0.813223	0.819661	0.82702	0.835472	0.844908	0.855016	0.865443	0.875751	0.885615	0.894878	0.903475	0.911399	0.918797	0.925767	0.932276	0.938248	0.943773	0.948998	0.954012	0.958793	0.963266	0.967498	0.971608	0.975675	0.979669	0.983535	0.987193	0.990607	0.993677	0.996223	0.998042	0.999033	0.999097	0.998081	0.995822	0.992152	0.986907	0.979943
0.607665	0.646482	0.680976	0.709753	0.732687	0.750345	0.76366	0.773599	0.781095	0.786909	0.791675	0.795954	0.80039	0.80553	0.811678	0.818892	0.827052	0.835921	0.845133	0.854291	0.863139	0.871502	0.879308	0.886472	0.893175	0.899476	0.905368	0.91082	0.915904	0.920735	0.925337	0.92968	0.933731	0.937619	0.941434	0.945217	0.948895	0.952464	0.955848	0.958992	0.9618	0.96414	0.965906	0.967031	0.96741	0.966935	0.965512	0.963029	0.95936	0.954436
0.604269	0.64268	0.676838	0.705317	0.728044	0.745532	0.758559	0.767982	0.774736	0.779639	0.783432	0.786879	0.790614	0.795063	0.800464	0.806878	0.814218	0.822215	0.830582	0.839043	0.847341	0.855208	0.862507	0.869202	0.875275	0.880743	0.885791	0.890468	0.894798	0.898811	0.902553	0.906134	0.909607	0.913046	0.916455	0.919846	0.923167	0.926358	0.929313	0.931988	0.934379	0.936352	0.937703	0.938285	0.937946	0.936551	0.934001	0.930196	0.925018	0.918342
0.637286	0.679927	0.718032	0.750108	0.77595	0.796008	0.811135	0.822364	0.830685	0.837011	0.842249	0.847158	0.852322	0.858166	0.865001	0.873011	0.882157	0.892311	0.903202	0.914442	0.925581	0.936183	0.9461	0.955373	0.964156	0.972471	0.980395	0.987959	0.995191	1.00203	1.00848	1.01458	1.02039	1.02599	1.03142	1.03659	1.04149	1.04622	1.05074	1.05504	1.05906	1.06265	1.06564	1.06795	1.06946	1.07005	1.06958	1.06796	1.06511	1.06092
0.602814	0.643571	0.679953	0.710503	0.73497	0.753776	0.767773	0.777957	0.785223	0.790319	0.794001	0.797062	0.800138	0.803702	0.808085	0.813446	0.819736	0.826739	0.834128	0.841483	0.848484	0.854932	0.860755	0.866035	0.870777	0.874991	0.878704	0.882054	0.885109	0.887891	0.890415	0.892729	0.894929	0.897142	0.899361	0.901605	0.903851	0.906056	0.908087	0.90984	0.911263	0.912236	0.912546	0.912013	0.910443	0.907671	0.903567	0.898023	0.890946	0.882229
0.605261	0.64568	0.681671	0.711769	0.735787	0.754216	0.767885	0.777734	0.78464	0.789403	0.792827	0.795751	0.798837	0.802483	0.806991	0.812548	0.81911	0.826345	0.833889	0.841419	0.848709	0.855561	0.861907	0.867727	0.873062	0.877947	0.882454	0.886587	0.890381	0.893894	0.897155	0.900235	0.903187	0.906113	0.909002	0.911869	0.914651	0.917301	0.919729	0.92189	0.92376	0.925213	0.92605	0.926126	0.92527	0.923348	0.920272	0.91594	0.910239	0.903058
0.607119	0.645539	0.679655	0.707975	0.730321	0.747257	0.759759	0.768872	0.77547	0.780299	0.78408	0.787498	0.791179	0.795556	0.800917	0.807374	0.81484	0.823064	0.831691	0.840308	0.84865	0.856576	0.864	0.87091	0.877382	0.883421	0.889058	0.894357	0.899367	0.904102	0.908543	0.912661	0.916509	0.920228	0.92386	0.927366	0.930674	0.933825	0.936771	0.939441	0.9418	0.943809	0.945408	0.946544	0.947117	0.947053	0.946241	0.944553	0.941898	0.9382
0.590765	0.627011	0.659087	0.685667	0.706693	0.722779	0.734802	0.74361	0.749936	0.754518	0.7581	0.761373	0.764901	0.769078	0.774142	0.780173	0.787081	0.794553	0.802272	0.809947	0.817347	0.82433	0.830854	0.837001	0.842772	0.848208	0.853339	0.858217	0.862812	0.86715	0.871259	0.875139	0.878824	0.882411	0.885911	0.88931	0.892586	0.895744	0.898687	0.901365	0.903793	0.90596	0.907792	0.909194	0.910074	0.91035	0.909939	0.908755	0.906726	0.903768
0.582693	0.618846	0.651102	0.678091	0.699635	0.716178	0.728469	0.737453	0.744082	0.749153	0.753367	0.757336	0.761487	0.766115	0.771452	0.777598	0.784476	0.791933	0.799783	0.807763	0.815555	0.822908	0.829689	0.8358	0.841297	0.846295	0.850905	0.855139	0.859008	0.862548	0.865857	0.869035	0.872126	0.875187	0.878249	0.881293	0.88422	0.88699	0.889568	0.891957	0.894068	0.895765	0.89689	0.897301	0.896833	0.895399	0.892941	0.889383	0.884609	0.878509
0.650981	0.694899	0.734304	0.767562	0.794378	0.815258	0.831035	0.842683	0.851251	0.857706	0.862931	0.867675	0.872512	0.877973	0.884442	0.89213	0.901036	0.911013	0.921769	0.932909	0.944046	0.95485	0.965075	0.974609	0.983551	0.99212	1.00035	1.00824	1.01586	1.02325	1.03034	1.03704	1.04341	1.04958	1.05555	1.06129	1.06679	1.07205	1.07697	1.08153	1.08576	1.08963	1.09301	1.09581	1.09791	1.09924	1.09975	1.09932	1.0978	1.09506
0.606715	0.646285	0.681349	0.710503	0.733579	0.750981	0.763501	0.772224	0.77813	0.782073	0.78479	0.786952	0.789176	0.791988	0.795708	0.800493	0.806252	0.812702	0.819511	0.82633	0.83295	0.839203	0.845013	0.850363	0.855224	0.85963	0.863697	0.867532	0.871134	0.874496	0.877622	0.880555	0.883354	0.886127	0.888843	0.891507	0.894062	0.896468	0.898623	0.900546	0.902222	0.903583	0.904507	0.904909	0.904679	0.903718	0.901948	0.899312	0.89571	0.891011
0.634797	0.677715	0.716192	0.748674	0.774877	0.795251	0.810645	0.822099	0.830641	0.83718	0.842534	0.847506	0.852727	0.858675	0.865661	0.873832	0.883207	0.893599	0.904663	0.915938	0.927003	0.93748	0.94718	0.956195	0.964649	0.972647	0.98023	0.987433	0.994302	1.00078	1.00687	1.0127	1.0183	1.02374	1.02901	1.03409	1.03898	1.04371	1.04826	1.05254	1.05642	1.05977	1.06244	1.0643	1.06515	1.06482	1.06321	1.06019	1.05568	1.04953
0.618201	0.658645	0.694827	0.725227	0.749665	0.768739	0.783367	0.794512	0.803048	0.809743	0.815318	0.820454	0.825752	0.831729	0.838706	0.846815	0.855981	0.865962	0.876439	0.886969	0.897095	0.906584	0.915421	0.923614	0.931226	0.93839	0.94519	0.951592	0.957519	0.963005	0.968169	0.973084	0.977768	0.982274	0.986622	0.99086	0.994988	0.999011	1.00282	1.00635	1.00956	1.0123	1.01433	1.01548	1.01565	1.01474	1.01265	1.00921	1.00426	0.997658
0.638265	0.680391	0.718086	0.749852	0.775534	0.795613	0.810875	0.82233	0.831003	0.837854	0.843659	0.849065	0.854595	0.860718	0.867822	0.876152	0.88571	0.896319	0.907623	0.919182	0.930548	0.941365	0.951412	0.960755	0.9696	0.977991	0.985971	0.993584	1.0009	1.00796	1.01467	1.02104	1.02714	1.03316	1.03906	1.04475	1.05015	1.05531	1.06025	1.06499	1.06948	1.07361	1.07723	1.08024	1.08253	1.08404	1.08465	1.0842	1.0826	1.07978
0.60802	0.647015	0.681889	0.711235	0.734891	0.753364	0.767527	0.778341	0.786678	0.793253	0.798724	0.803713	0.808827	0.814506	0.821105	0.828781	0.83746	0.846933	0.856815	0.866624	0.875995	0.884771	0.892902	0.900398	0.907334	0.91387	0.920013	0.925686	0.930929	0.935864	0.940546	0.944967	0.949141	0.953167	0.957105	0.960962	0.964723	0.968356	0.971765	0.974897	0.977693	0.980013	0.981679	0.982586	0.98263	0.981698	0.979654	0.976349	0.971622	0.965341
0.61612	0.656611	0.692733	0.722973	0.74709	0.765552	0.779208	0.78908	0.796124	0.801169	0.805039	0.808524	0.812277	0.816764	0.822272	0.828918	0.83664	0.845165	0.854106	0.863057	0.871741	0.879969	0.887649	0.894793	0.901469	0.90769	0.913419	0.918724	0.923679	0.928351	0.932745	0.936859	0.940734	0.944518	0.948273	0.951935	0.95544	0.958851	0.962091	0.965049	0.967659	0.969846	0.971499	0.972506	0.972736	0.972076	0.970406	0.967587	0.963516	0.95812
0.613496	0.653895	0.690041	0.720477	0.745002	0.764159	0.778874	0.790141	0.798806	0.805612	0.811297	0.816568	0.822034	0.828134	0.835148	0.843207	0.852312	0.862254	0.872674	0.883093	0.893158	0.902664	0.91151	0.919671	0.927258	0.934421	0.941208	0.947559	0.953428	0.958889	0.964031	0.968879	0.973445	0.977817	0.982055	0.986213	0.990286	0.99425	0.998019	1.00153	1.00472	1.0074	1.00934	1.0104	1.01048	1.0095	1.00732	1.00379	0.998751	0.992072
0.624731	0.666058	0.703028	0.734167	0.759264	0.77879	0.79358	0.804625	0.81289	0.819297	0.824635	0.829519	0.834554	0.840309	0.847159	0.8552	0.864365	0.87445	0.885122	0.89587	0.906267	0.916088	0.925247	0.933697	0.941486	0.948801	0.955799	0.962393	0.968527	0.974265	0.979685	0.98485	0.989777	0.994522	0.999049	1.00337	1.00751	1.01153	1.01533	1.01883	1.02199	1.0247	1.02679	1.0281	1.02849	1.0279	1.02624	1.02337	1.01908	1.01324
0.635894	0.677577	0.714844	0.74615	0.771329	0.790972	0.805981	0.817295	0.825846	0.832536	0.838221	0.843625	0.849258	0.855533	0.862807	0.871234	0.880743	0.891171	0.902206	0.913464	0.924583	0.935261	0.945204	0.954416	0.963064	0.97131	0.979196	0.986801	0.99413	1.00122	1.00793	1.0142	1.02011	1.0258	1.03131	1.03663	1.04164	1.04635	1.05078	1.05496	1.05888	1.0625	1.06569	1.06839	1.07054	1.0721	1.07295	1.07299	1.07216	1.07039
0.608794	0.648525	0.684106	0.714067	0.738218	0.757049	0.771401	0.782187	0.790302	0.796499	0.801531	0.806209	0.811174	0.816762	0.823229	0.830741	0.839301	0.84858	0.858205	0.867784	0.876995	0.885614	0.89356	0.900856	0.907598	0.913815	0.919486	0.924661	0.929459	0.933943	0.938128	0.94201	0.945654	0.949208	0.952749	0.956277	0.959754	0.963189	0.966473	0.96948	0.972099	0.974206	0.975612	0.976175	0.975706	0.974073	0.97114	0.96678	0.960906	0.953464
0.614301	0.655791	0.692887	0.724022	0.748922	0.768003	0.782108	0.792297	0.799707	0.805207	0.80952	0.813379	0.817408	0.822026	0.827574	0.834287	0.842172	0.850929	0.860214	0.869635	0.878822	0.887496	0.895515	0.902852	0.90962	0.916042	0.922207	0.927976	0.933288	0.938283	0.943099	0.947789	0.952295	0.956626	0.960805	0.964874	0.968828	0.972665	0.976282	0.979618	0.98263	0.985179	0.987046	0.988106	0.988285	0.98751	0.985647	0.982526	0.977984	0.971869
0.601991	0.640133	0.674057	0.702256	0.72461	0.741729	0.754506	0.763826	0.770559	0.775572	0.779625	0.783344	0.787263	0.791868	0.797492	0.804195	0.81184	0.820155	0.828827	0.837538	0.846007	0.854031	0.861541	0.86854	0.875105	0.881243	0.887	0.892366	0.897393	0.90211	0.906526	0.910644	0.914516	0.918293	0.922016	0.92564	0.929086	0.932416	0.935552	0.938431	0.940997	0.943209	0.944999	0.946278	0.946933	0.946901	0.946095	0.944401	0.941722	0.937989
0.650246	0.693904	0.73319	0.766474	0.79346	0.814641	0.8309	0.843269	0.852737	0.860206	0.866503	0.872357	0.878416	0.885235	0.893204	0.9025	0.913056	0.924575	0.936643	0.948898	0.96106	0.972891	0.984234	0.99503	1.00527	1.01497	1.02417	1.03296	1.04135	1.04941	1.05716	1.06457	1.07167	1.07841	1.0848	1.09097	1.09688	1.10258	1.10801	1.11311	1.11782	1.1221	1.12589	1.12919	1.13191	1.13395	1.13521	1.13564	1.13518	1.13373
0.623069	0.663653	0.699685	0.729575	0.753176	0.771142	0.78438	0.793893	0.800617	0.80547	0.809283	0.812757	0.81646	0.820781	0.826003	0.832318	0.839777	0.84826	0.857374	0.866669	0.875769	0.884412	0.892486	0.900019	0.907018	0.913594	0.919887	0.925766	0.931234	0.936384	0.941286	0.945926	0.950282	0.954431	0.958434	0.962341	0.966158	0.969867	0.973376	0.97666	0.979666	0.982269	0.984286	0.985599	0.986143	0.985877	0.984749	0.982675	0.979568	0.975338
0.638425	0.680556	0.718325	0.750112	0.775612	0.795432	0.81047	0.821709	0.830124	0.836627	0.842015	0.846989	0.852202	0.858178	0.865201	0.873435	0.882866	0.89337	0.90463	0.91616	0.92747	0.938233	0.948349	0.957817	0.966705	0.975119	0.983141	0.990831	0.998299	1.00558	1.01257	1.0192	1.02555	1.03174	1.03785	1.0438	1.04953	1.05504	1.06032	1.0654	1.07028	1.07485	1.07896	1.08252	1.08547	1.08774	1.08924	1.08981	1.08937	1.0879
0.600393	0.639176	0.673569	0.702137	0.724866	0.742343	0.755474	0.765209	0.772428	0.777875	0.782276	0.786273	0.790385	0.795045	0.800571	0.807085	0.81451	0.822654	0.831204	0.83972	0.847856	0.855453	0.862486	0.869003	0.875128	0.880935	0.886326	0.891255	0.895836	0.900184	0.904285	0.908106	0.911656	0.915099	0.918532	0.921957	0.925305	0.928568	0.931687	0.934597	0.9372	0.93936	0.940948	0.941901	0.942097	0.941435	0.939839	0.937211	0.933441	0.928478
0.651572	0.696156	0.736245	0.770163	0.797487	0.818638	0.834455	0.845908	0.85411	0.860091	0.86477	0.868941	0.873258	0.87829	0.884464	0.892035	0.900968	0.910941	0.921578	0.932561	0.943599	0.954425	0.96482	0.974658	0.983931	0.992753	1.0012	1.00925	1.01693	1.02433	1.03147	1.03836	1.04485	1.05107	1.05709	1.06297	1.06864	1.0741	1.07929	1.08413	1.0887	1.09294	1.09672	1.09996	1.10256	1.10449	1.10573	1.1062	1.10578	1.10438
0.646131	0.68988	0.729043	0.762049	0.78873	0.809666	0.82567	0.837693	0.846695	0.853549	0.859126	0.864266	0.869648	0.87578	0.882976	0.891426	0.901048	0.911657	0.923018	0.934743	0.946383	0.957593	0.968159	0.978017	0.987266	0.996054	1.00445	1.01243	1.02003	1.02727	1.03419	1.04076	1.04699	1.05299	1.05882	1.06452	1.07	1.07527	1.08029	1.08503	1.08941	1.0933	1.09648	1.09881	1.10019	1.10054	1.09973	1.09762	1.09413	1.08924
0.575093	0.610646	0.6425	0.669337	0.691014	0.70799	0.720983	0.730858	0.738475	0.744552	0.749717	0.754544	0.759503	0.764983	0.771257	0.778355	0.786098	0.794311	0.802794	0.811289	0.819496	0.827162	0.834168	0.840467	0.846045	0.851079	0.855721	0.859977	0.863874	0.867465	0.870832	0.874063	0.877212	0.880367	0.883536	0.88668	0.889714	0.892587	0.895247	0.897655	0.899737	0.90136	0.902359	0.902612	0.901974	0.900343	0.897638	0.893751	0.888558	0.88194
0.585357	0.621375	0.653451	0.680321	0.701862	0.718548	0.731177	0.740571	0.747499	0.752708	0.756919	0.76079	0.764856	0.769485	0.774897	0.781151	0.788141	0.79564	0.80342	0.811247	0.81887	0.826083	0.832788	0.838944	0.844529	0.849646	0.85442	0.85889	0.863024	0.866869	0.870501	0.873982	0.877347	0.880686	0.883994	0.887282	0.890458	0.893477	0.896246	0.898743	0.900962	0.902795	0.904088	0.904735	0.90462	0.903647	0.901773	0.89893	0.895026	0.889976
0.599244	0.637448	0.67131	0.699365	0.721488	0.738293	0.750728	0.759843	0.766543	0.771534	0.77552	0.779186	0.783061	0.787547	0.792967	0.799475	0.806983	0.815204	0.823692	0.832037	0.840005	0.847515	0.854511	0.86091	0.866851	0.872378	0.877529	0.882316	0.886812	0.891121	0.895243	0.899137	0.90283	0.906456	0.910068	0.9136	0.916987	0.920231	0.92325	0.92597	0.928341	0.930337	0.931876	0.932881	0.933248	0.932906	0.931739	0.929594	0.926345	0.92192
0.619734	0.660159	0.696126	0.726096	0.75001	0.768502	0.782439	0.792831	0.800672	0.806839	0.812076	0.817024	0.822124	0.827751	0.834263	0.841901	0.850686	0.860402	0.870733	0.88125	0.891513	0.901228	0.910282	0.918668	0.926494	0.933854	0.940901	0.947637	0.953915	0.959791	0.965343	0.970642	0.975695	0.980546	0.985166	0.989582	0.993799	0.997857	1.00169	1.00524	1.00846	1.0113	1.0136	1.01523	1.01606	1.01605	1.01515	1.01327	1.01025	1.00592
0.620792	0.661632	0.698064	0.728556	0.752925	0.771829	0.786167	0.796871	0.804856	0.811018	0.816103	0.820752	0.825564	0.830998	0.837415	0.845029	0.853791	0.863468	0.873677	0.883938	0.893875	0.903236	0.911947	0.920083	0.927793	0.935162	0.94216	0.948729	0.954868	0.960652	0.966163	0.971407	0.976338	0.981031	0.985558	0.989968	0.994246	0.998399	1.00233	1.006	1.00937	1.01233	1.01471	1.01639	1.01725	1.0172	1.01613	1.01392	1.01042	1.00548
0.641661	0.685246	0.724441	0.757721	0.784688	0.805657	0.82146	0.833153	0.841751	0.84823	0.853475	0.858219	0.863045	0.868418	0.874763	0.882309	0.891049	0.900751	0.911049	0.921484	0.931638	0.941265	0.950319	0.958839	0.966849	0.974424	0.9817	0.988671	0.995225	1.00137	1.00717	1.01271	1.01795	1.02299	1.02782	1.03244	1.03687	1.04116	1.04524	1.04902	1.05243	1.05544	1.05788	1.05962	1.06049	1.06044	1.05941	1.05731	1.05406	1.04954
0.617094	0.656948	0.692587	0.722562	0.746754	0.765726	0.78027	0.79121	0.799412	0.805721	0.810984	0.815949	0.821203	0.827166	0.834138	0.842236	0.851335	0.86117	0.871367	0.881532	0.891407	0.900789	0.90954	0.91766	0.925345	0.932618	0.93943	0.945751	0.951689	0.95735	0.962736	0.967833	0.972633	0.977256	0.981788	0.986245	0.990544	0.994655	0.998533	1.00215	1.00544	1.00824	1.01043	1.01194	1.01268	1.01254	1.0114	1.00913	1.00563	1.00078
0.618312	0.658954	0.695266	0.725692	0.749986	0.768686	0.782697	0.793044	0.800693	0.806457	0.811059	0.815198	0.819482	0.82443	0.830384	0.83751	0.845789	0.854965	0.864586	0.874215	0.883484	0.892155	0.900114	0.907378	0.914117	0.920395	0.9262	0.931498	0.936386	0.941	0.945393	0.94959	0.953575	0.957456	0.961311	0.96512	0.968784	0.972295	0.975636	0.978716	0.981402	0.983531	0.984972	0.985627	0.985345	0.983967	0.981322	0.977233	0.971551	0.964178
0.622174	0.662915	0.699558	0.730671	0.756036	0.776131	0.791779	0.803931	0.813499	0.82126	0.827901	0.834089	0.840421	0.847339	0.855186	0.864178	0.87428	0.885256	0.896783	0.908464	0.919874	0.930617	0.940563	0.949789	0.958432	0.966619	0.974424	0.981853	0.988944	0.99571	1.00214	1.00829	1.0142	1.01992	1.02544	1.03068	1.03563	1.04033	1.04475	1.04885	1.05259	1.05585	1.0585	1.06045	1.06155	1.06166	1.06059	1.05821	1.05438	1.04895
0.604709	0.643509	0.677834	0.706396	0.729169	0.746666	0.759707	0.769274	0.776308	0.781595	0.785868	0.789804	0.793986	0.7989	0.804821	0.81177	0.819616	0.828119	0.83699	0.845852	0.854334	0.862257	0.869557	0.876326	0.882673	0.88862	0.894132	0.899283	0.904138	0.908762	0.913166	0.917329	0.92126	0.925067	0.928787	0.932412	0.935871	0.939168	0.942267	0.945101	0.947599	0.949677	0.951258	0.952267	0.952564	0.952029	0.95054	0.947967	0.944196	0.939139
0.640883	0.683531	0.721624	0.753601	0.779317	0.799409	0.814735	0.826245	0.834905	0.841645	0.847251	0.852401	0.857766	0.863861	0.871013	0.879363	0.888819	0.899191	0.910138	0.921288	0.932248	0.942734	0.952569	0.961727	0.970352	0.97861	0.986496	0.994016	1.0012	1.00802	1.01446	1.02054	1.02635	1.03197	1.03743	1.04269	1.04767	1.05241	1.05693	1.06121	1.06516	1.06866	1.07155	1.07375	1.07519	1.07574	1.0753	1.07382	1.07126	1.06754
0.641121	0.684105	0.722585	0.754926	0.780904	0.801032	0.816197	0.827426	0.835749	0.842113	0.847442	0.852549	0.858007	0.864206	0.871454	0.87991	0.88953	0.900149	0.911504	0.923147	0.934651	0.945693	0.956106	0.965739	0.974612	0.982952	0.990895	0.998446	1.00569	1.01269	1.01936	1.02568	1.03173	1.03766	1.04353	1.04927	1.05484	1.06023	1.06538	1.07024	1.07478	1.07888	1.08236	1.08509	1.08695	1.08788	1.08773	1.08635	1.08362	1.07945
0.646759	0.690126	0.729351	0.762854	0.790266	0.812031	0.829033	0.842252	0.852622	0.860949	0.868101	0.874895	0.882027	0.889942	0.898895	0.908991	0.920201	0.932364	0.945196	0.958279	0.971233	0.983753	0.995668	1.0069	1.01751	1.0276	1.03716	1.04627	1.05499	1.06333	1.07137	1.07919	1.08679	1.09414	1.10112	1.10775	1.11411	1.12013	1.12581	1.13114	1.13607	1.1405	1.14442	1.14778	1.15048	1.15247	1.15362	1.15378	1.15283	1.15066
0.619482	0.660765	0.698	0.729721	0.755674	0.776358	0.792642	0.805431	0.815538	0.82373	0.830746	0.8373	0.843909	0.850985	0.858911	0.867977	0.878224	0.889425	0.901198	0.913099	0.92462	0.935387	0.945264	0.954278	0.962573	0.970295	0.977509	0.984307	0.990753	0.996895	1.00275	1.00838	1.01388	1.01929	1.02458	1.02965	1.03444	1.03898	1.04326	1.04718	1.05065	1.05353	1.05566	1.05692	1.05714	1.05616	1.05382	1.05002	1.04461	1.03745
0.608403	0.647572	0.682314	0.711098	0.733789	0.750943	0.763454	0.772324	0.77851	0.782799	0.785915	0.788589	0.791472	0.795077	0.799701	0.805434	0.812151	0.819576	0.827386	0.835282	0.842995	0.850343	0.857242	0.863711	0.869729	0.875285	0.880396	0.885179	0.889711	0.893982	0.89796	0.901689	0.905261	0.90881	0.912333	0.915793	0.919209	0.922569	0.925748	0.928644	0.931237	0.933468	0.93518	0.936228	0.936503	0.935932	0.934426	0.931907	0.928326	0.923646
0.61048	0.650091	0.685312	0.714579	0.737703	0.75525	0.768084	0.777095	0.783163	0.787212	0.790145	0.792736	0.795561	0.79906	0.803525	0.809037	0.81549	0.822625	0.830126	0.837685	0.845063	0.852083	0.858607	0.864602	0.870082	0.875124	0.879831	0.884249	0.888351	0.892169	0.895779	0.899268	0.90267	0.906025	0.909305	0.912535	0.915638	0.918574	0.921257	0.923701	0.925865	0.927643	0.928916	0.929577	0.929478	0.928507	0.926597	0.923689	0.919667	0.914394
0.598236	0.635518	0.668332	0.695363	0.716684	0.732915	0.744947	0.753714	0.76008	0.764753	0.768385	0.771644	0.77509	0.77913	0.784044	0.789915	0.796693	0.804177	0.812007	0.819834	0.827473	0.834786	0.84162	0.848021	0.854051	0.859712	0.864995	0.869934	0.874603	0.879063	0.883269	0.887178	0.89083	0.89437	0.897826	0.90116	0.904345	0.907439	0.910372	0.913059	0.915461	0.917569	0.919294	0.920562	0.921305	0.921464	0.920956	0.919675	0.917568	0.914597
0.617602	0.658027	0.694087	0.724297	0.74838	0.76681	0.780522	0.790527	0.797754	0.802975	0.80691	0.81029	0.813839	0.81806	0.823244	0.829505	0.836789	0.844876	0.853357	0.861836	0.870021	0.877759	0.884988	0.891694	0.897943	0.903761	0.909206	0.914332	0.919174	0.923756	0.928061	0.932082	0.935881	0.939579	0.943193	0.946693	0.950034	0.953256	0.956275	0.959004	0.961402	0.963468	0.96514	0.966322	0.966905	0.966816	0.965948	0.964169	0.961385	0.957529
0.614546	0.654065	0.689432	0.719168	0.743036	0.761577	0.775722	0.786425	0.794502	0.800717	0.805851	0.81061	0.815565	0.821164	0.827737	0.835444	0.844227	0.85383	0.863852	0.873897	0.883663	0.892946	0.90164	0.90967	0.917215	0.924401	0.931201	0.937534	0.943398	0.94891	0.954154	0.95913	0.9638	0.968269	0.972606	0.976854	0.981014	0.985065	0.988925	0.992535	0.995835	0.998677	1.00086	1.0023	1.0029	1.00257	1.00121	0.998688	0.994914	0.989777
0.641592	0.684709	0.723178	0.75531	0.780887	0.800471	0.815046	0.825677	0.833341	0.838882	0.843129	0.846916	0.850922	0.855617	0.861314	0.868205	0.876271	0.885373	0.895192	0.90534	0.915385	0.925003	0.934022	0.942493	0.950521	0.958145	0.965456	0.972485	0.979175	0.985484	0.991463	0.99716	1.00256	1.00776	1.01279	1.01759	1.02215	1.02654	1.03073	1.03466	1.03829	1.04156	1.0444	1.04667	1.04818	1.04887	1.04872	1.0477	1.04572	1.04266
0.598519	0.638401	0.673832	0.703263	0.726415	0.74379	0.756328	0.765038	0.770805	0.774408	0.776683	0.778432	0.780315	0.782806	0.786157	0.790445	0.795562	0.801328	0.807465	0.813678	0.819647	0.825142	0.83006	0.834322	0.837982	0.841163	0.844007	0.846549	0.84878	0.850759	0.852577	0.854322	0.856052	0.857857	0.859732	0.861593	0.863339	0.865015	0.866566	0.867918	0.868985	0.869634	0.86968	0.869014	0.867549	0.865228	0.861967	0.857646	0.852146	0.845383
0.620964	0.661487	0.697508	0.727515	0.751334	0.769505	0.782973	0.792772	0.799851	0.805147	0.809523	0.81365	0.817995	0.822963	0.828903	0.836022	0.844274	0.853407	0.863063	0.872828	0.882318	0.891257	0.899542	0.907226	0.914438	0.921298	0.927928	0.934239	0.94013	0.945664	0.950936	0.955979	0.960779	0.965335	0.969653	0.973772	0.977684	0.981437	0.985014	0.988364	0.991464	0.994273	0.99663	0.998424	0.999615	1.0002	1.00012	0.9993	0.997604	0.994934
0.622065	0.662557	0.698638	0.728799	0.752926	0.771548	0.785519	0.795792	0.803383	0.809175	0.813891	0.818134	0.822466	0.827389	0.833326	0.840472	0.848754	0.857922	0.867608	0.877351	0.886847	0.895888	0.904401	0.912309	0.919683	0.926725	0.9334	0.939654	0.945524	0.951116	0.956474	0.961585	0.966426	0.97104	0.975486	0.979793	0.983955	0.987946	0.991685	0.995154	0.998325	1.00107	1.00324	1.00474	1.00554	1.00559	1.00478	1.00299	1.00009	0.995952
0.646056	0.689701	0.728924	0.762129	0.789008	0.809999	0.825956	0.837861	0.846728	0.853507	0.859102	0.864288	0.869708	0.875864	0.883115	0.891543	0.901062	0.911516	0.922691	0.934236	0.945761	0.956942	0.967506	0.977386	0.986691	0.995554	1.00404	1.01214	1.01992	1.02744	1.03464	1.04143	1.04783	1.054	1.06003	1.06586	1.07144	1.07676	1.08175	1.0864	1.09077	1.09477	1.09826	1.10112	1.10323	1.10454	1.10503	1.10456	1.10299	1.10024
0.623444	0.662794	0.698002	0.727623	0.751423	0.769885	0.783883	0.79438	0.802294	0.808376	0.813326	0.817858	0.822564	0.827868	0.834121	0.841503	0.849991	0.859355	0.869248	0.879226	0.888972	0.898232	0.906899	0.915029	0.922748	0.930183	0.937368	0.944151	0.950562	0.956697	0.962609	0.968248	0.973537	0.97856	0.983333	0.987886	0.992216	0.996362	1.00025	1.0039	1.00734	1.01048	1.0132	1.01543	1.01716	1.01839	1.01907	1.01907	1.01828	1.01656
0.607938	0.648581	0.684843	0.715261	0.739711	0.758652	0.772772	0.782918	0.789999	0.794884	0.798443	0.801437	0.804456	0.807987	0.812358	0.817661	0.82376	0.830426	0.83738	0.844363	0.851132	0.857544	0.863512	0.868968	0.873902	0.878422	0.882677	0.886637	0.890286	0.893672	0.896901	0.900062	0.903163	0.90623	0.90928	0.912252	0.915069	0.917717	0.920182	0.922418	0.92438	0.925985	0.927092	0.927571	0.927304	0.926223	0.92424	0.921234	0.917075	0.911614
0.617357	0.657301	0.692897	0.722771	0.746722	0.765249	0.779268	0.789857	0.797964	0.804299	0.809495	0.8142	0.819041	0.824458	0.83075	0.838124	0.846604	0.855978	0.865844	0.875754	0.885373	0.89448	0.902972	0.910917	0.918403	0.925515	0.932322	0.938729	0.944752	0.950489	0.956002	0.961272	0.966274	0.971016	0.975568	0.979939	0.984155	0.988235	0.992103	0.995706	0.999045	1.00201	1.0044	1.00615	1.0072	1.00753	1.00703	1.00557	1.00305	0.999393
0.650486	0.694758	0.734692	0.768677	0.796251	0.81771	0.83386	0.845825	0.854717	0.861421	0.866739	0.871504	0.876483	0.882273	0.889216	0.897486	0.90704	0.917693	0.92902	0.940555	0.951961	0.963033	0.973654	0.98377	0.993342	1.00234	1.01087	1.01899	1.02676	1.0342	1.04137	1.04835	1.05508	1.06151	1.06763	1.07352	1.07925	1.08478	1.09003	1.09491	1.09937	1.10339	1.1069	1.10983	1.11205	1.11347	1.11401	1.11359	1.11213	1.10947
0.610405	0.648706	0.682817	0.711358	0.734279	0.752124	0.76568	0.775794	0.78334	0.789138	0.793892	0.798213	0.802646	0.807747	0.813863	0.821107	0.829383	0.838419	0.847827	0.857254	0.86643	0.87515	0.883308	0.890931	0.898108	0.904885	0.911245	0.917183	0.922787	0.928125	0.933183	0.937893	0.942224	0.946318	0.950288	0.954137	0.957771	0.961232	0.964504	0.967525	0.970241	0.972597	0.974536	0.976024	0.97696	0.97726	0.97682	0.975475	0.973055	0.969454
0.625712	0.666422	0.702831	0.733431	0.757989	0.777005	0.791363	0.80204	0.810041	0.816261	0.821388	0.826032	0.830791	0.836223	0.842719	0.850442	0.859323	0.869121	0.879449	0.889817	0.899833	0.909331	0.918259	0.92665	0.934552	0.942072	0.949206	0.955897	0.962178	0.968191	0.973994	0.979537	0.984767	0.989734	0.994496	0.999101	1.00355	1.00784	1.01188	1.01564	1.01914	1.02226	1.02484	1.02674	1.02789	1.02825	1.02774	1.0262	1.02351	1.01952
0.651513	0.695894	0.735905	0.769946	0.797726	0.819668	0.836558	0.849317	0.858968	0.866463	0.872682	0.87847	0.884476	0.891146	0.898815	0.907733	0.917966	0.929321	0.941475	0.953984	0.966366	0.978224	0.989415	0.999841	1.00961	1.01886	1.02769	1.0361	1.04417	1.05197	1.05953	1.06676	1.07362	1.08026	1.08669	1.09289	1.09882	1.10451	1.10984	1.11476	1.11926	1.1233	1.12675	1.12951	1.13144	1.13242	1.13237	1.13115	1.1286	1.12451
0.639007	0.681589	0.719929	0.752625	0.779501	0.800946	0.817644	0.830525	0.840584	0.84873	0.855762	0.862361	0.869106	0.876515	0.884884	0.894359	0.904931	0.916482	0.928742	0.941275	0.953665	0.965586	0.976862	0.987334	0.997038	1.00614	1.01484	1.02314	1.03111	1.03883	1.04634	1.05358	1.06043	1.06703	1.0734	1.07953	1.08537	1.09092	1.09614	1.10096	1.10533	1.1092	1.11256	1.11534	1.1174	1.1186	1.11886	1.11805	1.11605	1.11267
0.628501	0.670485	0.708261	0.74044	0.766718	0.787481	0.803542	0.815866	0.825371	0.832988	0.83955	0.845717	0.85207	0.859071	0.867023	0.876082	0.886222	0.897288	0.908993	0.920889	0.932503	0.943436	0.953526	0.962793	0.97145	0.979555	0.987137	0.994314	1.00119	1.00782	1.01413	1.02013	1.02588	1.03152	1.03706	1.04239	1.04742	1.05219	1.05668	1.06082	1.06456	1.06779	1.07038	1.07219	1.07309	1.07296	1.07164	1.06897	1.0648	1.05904
0.619772	0.660174	0.696229	0.726425	0.750507	0.769014	0.782928	0.79325	0.800818	0.806466	0.811101	0.815493	0.82017	0.825462	0.831689	0.839006	0.847347	0.856549	0.866309	0.876269	0.886033	0.895316	0.903959	0.911913	0.919297	0.926218	0.932775	0.939048	0.945076	0.950853	0.956292	0.961457	0.966445	0.971346	0.97614	0.980735	0.985119	0.989329	0.993322	0.997047	1.00046	1.00344	1.00584	1.0076	1.00858	1.00863	1.00765	1.00557	1.00233	0.997787
0.656199	0.700939	0.741157	0.775172	0.802671	0.824162	0.840533	0.85282	0.862005	0.868977	0.874572	0.87961	0.884823	0.890799	0.897953	0.906477	0.916282	0.927073	0.938517	0.950256	0.961946	0.973307	0.98419	0.994433	1.00402	1.01303	1.02164	1.02992	1.03787	1.0455	1.05284	1.05995	1.06678	1.07339	1.07981	1.08601	1.09195	1.09767	1.10308	1.10814	1.11281	1.11703	1.12071	1.12375	1.12608	1.12759	1.12818	1.12773	1.12614	1.12329
0.594429	0.631673	0.664826	0.692601	0.714915	0.732209	0.745147	0.754584	0.761439	0.766628	0.770942	0.775017	0.779328	0.784244	0.79003	0.796787	0.804436	0.812751	0.821438	0.830151	0.838588	0.846566	0.854031	0.860936	0.867258	0.872992	0.87831	0.883316	0.888052	0.892519	0.896708	0.900683	0.904513	0.908265	0.911914	0.915404	0.918752	0.921927	0.924833	0.92743	0.929766	0.931759	0.933275	0.934226	0.934524	0.934071	0.93273	0.930384	0.926957	0.922349
0.643914	0.686186	0.724125	0.756252	0.782262	0.802611	0.818136	0.829795	0.838506	0.845197	0.850753	0.855994	0.861505	0.86772	0.874908	0.883177	0.892535	0.902834	0.913764	0.924947	0.936045	0.946746	0.956828	0.96623	0.975067	0.983541	0.991642	0.999355	1.00678	1.01398	1.02101	1.02775	1.03409	1.04019	1.04613	1.05187	1.05734	1.06249	1.06724	1.07162	1.07572	1.07953	1.08294	1.08589	1.08831	1.09015	1.09137	1.09185	1.09144	1.09003
0.610665	0.649836	0.68472	0.713962	0.737543	0.756084	0.770393	0.781382	0.789914	0.796776	0.802689	0.808226	0.813778	0.819766	0.826555	0.834385	0.843241	0.852975	0.863268	0.873697	0.883785	0.89321	0.901936	0.91007	0.917705	0.924894	0.931826	0.938486	0.944816	0.950837	0.956593	0.962148	0.967492	0.972656	0.977611	0.982299	0.986712	0.990942	0.994926	0.998628	1.002	1.00502	1.00756	1.00954	1.01084	1.01137	1.01105	1.00982	1.00754	1.00409
0.655791	0.699709	0.739092	0.772288	0.79897	0.819617	0.835096	0.846455	0.854784	0.86098	0.865866	0.87025	0.874822	0.880196	0.886768	0.894644	0.903707	0.913708	0.924379	0.935426	0.946479	0.9572	0.967376	0.97691	0.985858	0.994327	1.0024	1.01013	1.0176	1.02487	1.03193	1.03862	1.04489	1.05094	1.05688	1.06261	1.06806	1.07324	1.0781	1.08264	1.08689	1.09078	1.09417	1.09701	1.09917	1.10061	1.10125	1.10102	1.09977	1.09743
0.619173	0.659547	0.695537	0.725626	0.749573	0.767894	0.781436	0.79118	0.798189	0.803466	0.807786	0.811736	0.815811	0.820443	0.826002	0.832729	0.840615	0.849487	0.858964	0.868533	0.877788	0.886502	0.894611	0.90218	0.909303	0.916026	0.922368	0.928288	0.933834	0.939102	0.944146	0.948986	0.953568	0.95793	0.962128	0.966194	0.970094	0.973814	0.977266	0.980429	0.983273	0.985678	0.987478	0.988605	0.988984	0.988515	0.987058	0.984449	0.98051	0.975061
0.597384	0.635552	0.669424	0.697682	0.720261	0.737732	0.750985	0.760975	0.76851	0.774292	0.779004	0.783301	0.787728	0.792701	0.798513	0.805358	0.813194	0.821799	0.830819	0.839821	0.848463	0.856555	0.864045	0.870937	0.877369	0.883414	0.889072	0.894308	0.899181	0.903789	0.908152	0.912263	0.916131	0.919863	0.923532	0.927131	0.930584	0.933877	0.936977	0.93979	0.942232	0.944233	0.945714	0.946586	0.946711	0.945952	0.944167	0.941194	0.93689	0.931123
0.613006	0.652999	0.6886	0.71836	0.742217	0.760721	0.774706	0.78507	0.79271	0.798487	0.803157	0.80744	0.811927	0.817055	0.823142	0.830327	0.838529	0.847548	0.857	0.866463	0.875646	0.884339	0.892416	0.89988	0.90685	0.913375	0.919465	0.925109	0.930412	0.935489	0.940352	0.944951	0.949248	0.953367	0.957389	0.961315	0.965093	0.968707	0.972108	0.975231	0.977971	0.98025	0.981957	0.983002	0.983249	0.982572	0.98086	0.977932	0.973626	0.967819
0.617079	0.659108	0.696752	0.728339	0.753529	0.772818	0.787102	0.79736	0.804665	0.81003	0.814344	0.818315	0.822539	0.827439	0.833271	0.840146	0.848041	0.856782	0.866071	0.875493	0.884584	0.893014	0.900618	0.907456	0.913701	0.919398	0.924702	0.929697	0.934331	0.938625	0.942723	0.946696	0.950533	0.954223	0.957773	0.961221	0.964562	0.967801	0.970816	0.973502	0.975803	0.977595	0.978672	0.978853	0.977994	0.976007	0.972755	0.968015	0.961592	0.953322
0.62384	0.664449	0.700672	0.731039	0.755415	0.774296	0.788538	0.799135	0.807049	0.813148	0.818204	0.82286	0.827641	0.832961	0.839196	0.846561	0.855039	0.86444	0.874458	0.884666	0.894628	0.903999	0.912638	0.920636	0.928147	0.935206	0.941889	0.948265	0.954316	0.960035	0.965468	0.970649	0.975569	0.980297	0.984828	0.989141	0.99326	0.997222	1.00096	1.00439	1.00751	1.0103	1.01265	1.01442	1.0155	1.01585	1.01544	1.01416	1.0119	1.00857
0.654723	0.699218	0.739279	0.773202	0.800617	0.82204	0.838393	0.850692	0.859943	0.867084	0.872975	0.878361	0.883905	0.890219	0.897755	0.906682	0.916911	0.928175	0.940117	0.952314	0.964436	0.976206	0.987491	0.998236	1.00843	1.01813	1.02734	1.03613	1.04457	1.05265	1.06041	1.06787	1.075	1.08174	1.08821	1.09447	1.10052	1.10635	1.11184	1.11696	1.1217	1.126	1.12979	1.13299	1.13548	1.13719	1.13804	1.13796	1.13681	1.13446
0.626518	0.668684	0.706518	0.738448	0.764121	0.78392	0.798676	0.809373	0.817045	0.822549	0.826605	0.829998	0.833537	0.837764	0.842931	0.849101	0.856234	0.864229	0.872839	0.881632	0.890152	0.898068	0.905184	0.911572	0.917371	0.922707	0.927737	0.932514	0.936971	0.941116	0.945014	0.948731	0.952276	0.955653	0.958888	0.962028	0.965074	0.968008	0.9707	0.973055	0.975069	0.976646	0.977605	0.977824	0.977208	0.975691	0.973155	0.969425	0.964342	0.95775
0.619395	0.660168	0.696535	0.727015	0.751421	0.770253	0.784398	0.794829	0.802528	0.808391	0.813191	0.817569	0.822036	0.827084	0.833143	0.840381	0.848703	0.857874	0.867562	0.877366	0.886882	0.895845	0.90416	0.911781	0.918796	0.925415	0.931798	0.937817	0.943378	0.948575	0.953506	0.95822	0.962687	0.966911	0.970973	0.974927	0.978748	0.982405	0.985785	0.988832	0.991563	0.993877	0.995595	0.996579	0.996736	0.995999	0.994261	0.991384	0.987222	0.981623
0.604882	0.644881	0.680745	0.711172	0.735957	0.755514	0.770635	0.782316	0.79148	0.798882	0.805206	0.811063	0.816994	0.823451	0.830772	0.839126	0.848488	0.858707	0.869417	0.880163	0.890498	0.900093	0.908881	0.916955	0.924392	0.931251	0.937688	0.943681	0.949214	0.954383	0.959287	0.963985	0.968467	0.972765	0.976914	0.980963	0.984907	0.98874	0.992356	0.995692	0.998652	1.00104	1.00263	1.00326	1.00281	1.00118	0.99816	0.993555	0.987166	0.978821
0.632465	0.673927	0.711094	0.742402	0.76754	0.786974	0.801593	0.812367	0.820309	0.82633	0.831218	0.835707	0.840441	0.845856	0.852224	0.859692	0.868254	0.877749	0.887894	0.898311	0.90855	0.918254	0.927297	0.935705	0.943648	0.951207	0.958393	0.965271	0.971827	0.978111	0.984083	0.989752	0.995123	1.00028	1.00524	1.00996	1.01439	1.01864	1.02267	1.0264	1.02981	1.03287	1.03548	1.03755	1.03894	1.03955	1.03933	1.03825	1.03621	1.03312
0.641038	0.682957	0.720463	0.751944	0.777121	0.796551	0.811195	0.822117	0.830259	0.836449	0.841511	0.846262	0.851346	0.857169	0.863946	0.871805	0.880772	0.890698	0.901249	0.912035	0.922737	0.933041	0.942714	0.951731	0.960298	0.968441	0.976203	0.983642	0.990771	0.997536	1.00391	1.00992	1.01562	1.02106	1.02629	1.03124	1.03587	1.04025	1.04442	1.04834	1.05202	1.05541	1.05842	1.06099	1.06304	1.06449	1.06527	1.06533	1.06464	1.0631
0.632256	0.673866	0.711122	0.742519	0.767827	0.787558	0.802579	0.813838	0.8223	0.828904	0.834446	0.839636	0.845054	0.851115	0.858142	0.866323	0.875626	0.885898	0.896815	0.907953	0.918942	0.929389	0.93914	0.948216	0.956816	0.964985	0.972769	0.980177	0.987261	0.993975	1.0003	1.00628	1.01197	1.01747	1.02275	1.02773	1.03236	1.03675	1.04086	1.04469	1.04825	1.05143	1.05418	1.05643	1.05805	1.0589	1.0589	1.05798	1.05601	1.05285
0.605846	0.644512	0.678651	0.706808	0.728842	0.745314	0.757165	0.765437	0.771068	0.774854	0.77755	0.779873	0.78244	0.785713	0.790008	0.795397	0.801786	0.808924	0.816484	0.824187	0.831787	0.839073	0.845899	0.852273	0.858204	0.863706	0.868861	0.873754	0.878386	0.882734	0.886817	0.890715	0.894466	0.89812	0.901683	0.905146	0.908482	0.911701	0.914684	0.91738	0.91982	0.921938	0.923615	0.924763	0.925269	0.925019	0.923907	0.921821	0.918689	0.914419
0.612231	0.653675	0.690788	0.722058	0.74734	0.767159	0.782303	0.793638	0.802101	0.808519	0.81361	0.818044	0.822475	0.827368	0.833038	0.83971	0.847418	0.855939	0.864918	0.873931	0.882576	0.890616	0.897975	0.904664	0.910777	0.916516	0.921945	0.926969	0.931617	0.936054	0.940376	0.944558	0.948512	0.952303	0.956011	0.959656	0.963146	0.966428	0.969431	0.97213	0.974462	0.976291	0.977474	0.977955	0.977623	0.976342	0.973946	0.970256	0.965081	0.95825
0.61399	0.653645	0.68902	0.718579	0.742155	0.76031	0.773876	0.783891	0.791347	0.79706	0.80172	0.805964	0.810339	0.81534	0.821269	0.828243	0.836279	0.84525	0.854771	0.864343	0.873575	0.882281	0.89039	0.897949	0.905068	0.91183	0.918212	0.924163	0.929711	0.934972	0.939997	0.944759	0.949207	0.953404	0.957422	0.961281	0.964969	0.968481	0.971785	0.974852	0.97763	0.979999	0.981838	0.983096	0.98374	0.98371	0.982904	0.981193	0.978427	0.974486
0.643795	0.686717	0.725255	0.757927	0.784538	0.805543	0.82175	0.834107	0.843565	0.851023	0.857336	0.863292	0.869496	0.876391	0.884277	0.89337	0.903651	0.914989	0.927096	0.939537	0.951868	0.963696	0.974769	0.985067	0.994752	1.00397	1.01279	1.0212	1.02925	1.037	1.04442	1.05146	1.05815	1.0646	1.07088	1.07693	1.0827	1.08816	1.09327	1.09805	1.1025	1.10651	1.10992	1.11262	1.1145	1.11548	1.11545	1.1142	1.1116	1.10753
0.621532	0.662221	0.69866	0.729316	0.754027	0.773455	0.788411	0.799766	0.808398	0.815228	0.821034	0.826495	0.832169	0.838551	0.845922	0.854347	0.863746	0.873987	0.884779	0.895709	0.906434	0.916684	0.926277	0.935128	0.943388	0.951189	0.958609	0.965661	0.972382	0.978799	0.984778	0.990372	0.995664	1.00081	1.00583	1.01067	1.01524	1.01956	1.02368	1.02759	1.03124	1.03449	1.03717	1.03917	1.04044	1.04083	1.04023	1.03853	1.03566	1.03152
0.647451	0.691355	0.730898	0.764484	0.791759	0.813132	0.829407	0.841605	0.850705	0.857642	0.863329	0.868576	0.873992	0.880077	0.887276	0.895787	0.905539	0.916285	0.927704	0.939416	0.951012	0.962196	0.972772	0.98267	0.991994	1.00088	1.00937	1.01747	1.02523	1.03275	1.04002	1.04692	1.05345	1.05974	1.06583	1.07174	1.07744	1.08291	1.08806	1.09284	1.09728	1.10133	1.10483	1.10766	1.10969	1.11088	1.11117	1.11042	1.10851	1.10533
0.607514	0.646929	0.682062	0.711433	0.734847	0.752874	0.766421	0.776446	0.783789	0.789246	0.793596	0.797516	0.801576	0.80629	0.812007	0.818852	0.826721	0.835325	0.844307	0.853297	0.862031	0.870321	0.878066	0.88526	0.892006	0.898313	0.904226	0.909714	0.914831	0.919692	0.924338	0.928761	0.932902	0.936867	0.940736	0.944512	0.948124	0.951565	0.954807	0.957805	0.960479	0.962722	0.964438	0.96556	0.965976	0.965605	0.964339	0.962008	0.95845	0.953542
0.638065	0.680056	0.717696	0.74933	0.774571	0.793924	0.808326	0.818837	0.826467	0.832143	0.836699	0.840864	0.845277	0.850474	0.856715	0.86406	0.872473	0.881804	0.891776	0.902068	0.912247	0.921992	0.93116	0.939788	0.947963	0.955718	0.963134	0.970288	0.977111	0.98354	0.989603	0.995385	1.00092	1.00627	1.0114	1.01625	1.02081	1.02519	1.02942	1.03342	1.03711	1.04041	1.04321	1.04545	1.04699	1.04771	1.0476	1.04666	1.04484	1.04205
0.594624	0.634734	0.670463	0.700204	0.723697	0.741513	0.754522	0.76361	0.76961	0.773408	0.775923	0.777999	0.780243	0.783105	0.786859	0.791592	0.797214	0.803503	0.810168	0.816858	0.823223	0.829075	0.834363	0.839043	0.84314	0.846771	0.849984	0.852785	0.855206	0.857346	0.85933	0.861228	0.863054	0.864906	0.866842	0.868824	0.870713	0.872501	0.874147	0.875564	0.876636	0.877211	0.877086	0.876136	0.874251	0.87134	0.867287	0.861936	0.855168	0.846885
0.640701	0.683717	0.722144	0.754316	0.780006	0.799808	0.814632	0.825446	0.833201	0.838882	0.843441	0.847729	0.852353	0.857687	0.863998	0.871443	0.880012	0.889595	0.899934	0.910591	0.921107	0.931159	0.94059	0.949476	0.9579	0.965953	0.973633	0.980998	0.988042	0.994692	1.00089	1.00671	1.01224	1.01758	1.02277	1.02776	1.03248	1.03702	1.04137	1.04551	1.04937	1.05281	1.05569	1.05795	1.05949	1.06021	1.06006	1.05902	1.05706	1.0541
0.657792	0.702558	0.742932	0.777264	0.805087	0.826845	0.843469	0.856021	0.865492	0.872758	0.878635	0.883965	0.889534	0.895917	0.903485	0.912405	0.922618	0.933889	0.945883	0.958175	0.970405	0.982299	0.99369	1.00442	1.01448	1.02402	1.03321	1.0421	1.05054	1.05862	1.06642	1.07398	1.08114	1.08793	1.09446	1.10077	1.10684	1.11267	1.11821	1.12338	1.12813	1.13244	1.13626	1.13949	1.14202	1.14373	1.14456	1.14445	1.14331	1.141
0.604849	0.643546	0.67819	0.707375	0.73092	0.749336	0.763446	0.774099	0.782088	0.788229	0.793281	0.797915	0.802764	0.808294	0.814728	0.822177	0.830584	0.839734	0.849274	0.858847	0.868154	0.876971	0.885169	0.892791	0.899941	0.906635	0.912841	0.918607	0.923996	0.929061	0.933824	0.938268	0.942426	0.946451	0.950389	0.954218	0.957881	0.96145	0.964868	0.968044	0.970866	0.973243	0.975045	0.976165	0.976451	0.975806	0.974128	0.971274	0.96709	0.961482
0.624172	0.664878	0.701171	0.731544	0.755823	0.774573	0.788749	0.799393	0.807431	0.813662	0.818778	0.823442	0.828246	0.833722	0.840253	0.847984	0.856856	0.86669	0.8771	0.887587	0.897787	0.907459	0.916556	0.925113	0.933206	0.940857	0.948153	0.955102	0.961611	0.96775	0.973587	0.979165	0.984435	0.989435	0.994188	0.998747	1.00312	1.00737	1.01141	1.01517	1.01866	1.0218	1.02443	1.0264	1.02758	1.02795	1.02746	1.02602	1.02349	1.01973
0.604634	0.643251	0.677704	0.706559	0.729761	0.747872	0.761719	0.772211	0.780204	0.786393	0.791463	0.796148	0.801114	0.806808	0.813411	0.820954	0.829379	0.83852	0.848052	0.857551	0.866704	0.875328	0.883283	0.890597	0.897476	0.903957	0.910037	0.915697	0.921013	0.926073	0.930871	0.935393	0.939614	0.943656	0.947622	0.951538	0.955293	0.958858	0.962215	0.96533	0.968121	0.970454	0.97221	0.973372	0.973858	0.97354	0.972276	0.969919	0.966317	0.961353
0.620243	0.660585	0.696283	0.725792	0.748984	0.766429	0.779025	0.78774	0.793611	0.797577	0.800421	0.802784	0.805291	0.808466	0.812677	0.818015	0.824398	0.83166	0.839518	0.847546	0.855442	0.863006	0.870146	0.876856	0.883192	0.889196	0.894835	0.900152	0.905219	0.910075	0.914648	0.918914	0.922905	0.926762	0.930546	0.934262	0.937846	0.941342	0.94472	0.947873	0.950727	0.9532	0.955178	0.956629	0.957455	0.957575	0.956915	0.955365	0.952832	0.949261
0.634503	0.676465	0.713931	0.745387	0.770676	0.790337	0.805245	0.816403	0.824841	0.83142	0.836893	0.841979	0.847368	0.853538	0.860714	0.86893	0.878137	0.888243	0.899013	0.910069	0.920946	0.931277	0.940934	0.94997	0.958555	0.966701	0.97446	0.981846	0.988932	0.995702	1.00204	1.00802	1.01371	1.01923	1.02458	1.02967	1.03441	1.0389	1.04315	1.04719	1.05097	1.0544	1.05736	1.05979	1.06163	1.06279	1.06319	1.06273	1.06135	1.05901
0.643541	0.68573	0.723618	0.75564	0.781522	0.801754	0.817164	0.828666	0.837271	0.843927	0.849495	0.854691	0.860083	0.866129	0.873129	0.881271	0.890584	0.90096	0.91209	0.923576	0.934936	0.945754	0.955895	0.965406	0.974465	0.983084	0.991322	0.999212	1.00681	1.01414	1.02112	1.02774	1.03406	1.04013	1.04598	1.05163	1.05697	1.062	1.06673	1.07123	1.07549	1.07939	1.08281	1.08573	1.08809	1.08982	1.09081	1.09092	1.09012	1.08836
0.639934	0.682212	0.720138	0.752088	0.777856	0.798001	0.81339	0.824971	0.833679	0.840432	0.846034	0.851212	0.856584	0.862667	0.86976	0.877936	0.887179	0.897391	0.908316	0.919617	0.930863	0.941708	0.951923	0.961546	0.970733	0.979541	0.987967	0.996051	1.00384	1.01138	1.01856	1.02536	1.03183	1.03808	1.04413	1.04991	1.0554	1.06065	1.06563	1.07036	1.07483	1.07896	1.08263	1.08575	1.08829	1.09019	1.09133	1.09158	1.09088	1.08917
0.626268	0.667382	0.703923	0.734419	0.758783	0.777546	0.791512	0.801681	0.809054	0.814534	0.818866	0.822758	0.826806	0.831521	0.837285	0.844279	0.852432	0.861472	0.871041	0.880723	0.890125	0.89903	0.907379	0.915193	0.92258	0.929664	0.936492	0.942918	0.948886	0.954497	0.959827	0.964896	0.969697	0.974263	0.978665	0.982959	0.987133	0.991195	0.995057	0.998705	1.0021	1.00509	1.00751	1.00927	1.0103	1.01053	1.00989	1.00827	1.00555	1.00158
0.625211	0.665731	0.702153	0.732975	0.757933	0.777533	0.792669	0.804364	0.813461	0.820711	0.826889	0.832702	0.838669	0.84519	0.852649	0.861244	0.870922	0.881479	0.892607	0.903899	0.914914	0.925394	0.935223	0.94441	0.953069	0.961278	0.969228	0.976876	0.984061	0.990813	0.99722	1.00336	1.00924	1.01493	1.02037	1.02555	1.03044	1.03513	1.03956	1.0437	1.04751	1.05094	1.05388	1.0562	1.05779	1.05856	1.05842	1.05728	1.05501	1.05147
0.612823	0.652836	0.688576	0.718617	0.742794	0.761585	0.775835	0.786555	0.794639	0.800858	0.805929	0.810517	0.815194	0.820442	0.826618	0.833899	0.842298	0.851588	0.861375	0.87119	0.880736	0.889848	0.898438	0.906428	0.913977	0.921122	0.927851	0.934093	0.939926	0.945455	0.950698	0.955639	0.960249	0.96468	0.969052	0.97339	0.977619	0.981701	0.985587	0.989208	0.992486	0.99525	0.997332	0.99864	0.999067	0.998506	0.996829	0.9939	0.989574	0.983739
0.642316	0.686345	0.725897	0.75929	0.78617	0.807033	0.822857	0.834718	0.843564	0.850219	0.855556	0.860427	0.865506	0.871315	0.878282	0.886521	0.895916	0.906299	0.917438	0.928946	0.9404	0.951482	0.961994	0.971809	0.981023	0.989757	0.998077	1.00593	1.01337	1.02052	1.02736	1.03382	1.03992	1.04581	1.05152	1.05701	1.06228	1.06734	1.07213	1.07658	1.08074	1.0845	1.08769	1.09019	1.09189	1.09274	1.09259	1.0913	1.08874	1.08483
0.598281	0.636334	0.670033	0.698025	0.720223	0.737253	0.75	0.75936	0.766127	0.771056	0.77493	0.778469	0.782231	0.78666	0.792036	0.798457	0.805804	0.813747	0.821985	0.830265	0.838367	0.846076	0.853296	0.85997	0.866082	0.871712	0.87695	0.881851	0.886436	0.890706	0.894637	0.898281	0.901742	0.905157	0.908519	0.911852	0.915103	0.918237	0.921158	0.923807	0.926195	0.928234	0.929769	0.930685	0.930884	0.930275	0.928789	0.926374	0.922997	0.918596
0.64067	0.683868	0.722476	0.754893	0.780856	0.800858	0.815851	0.826944	0.835172	0.84144	0.846584	0.851385	0.856435	0.862159	0.868857	0.876746	0.885856	0.896053	0.906972	0.918136	0.929168	0.939774	0.949743	0.959066	0.967913	0.976307	0.984317	0.99194	0.999233	1.00621	1.01277	1.01895	1.02483	1.03054	1.03609	1.04139	1.04639	1.05115	1.05569	1.05996	1.06393	1.06747	1.07043	1.07278	1.0744	1.07513	1.07486	1.07349	1.07095	1.06719
0.622341	0.663127	0.699275	0.729244	0.752824	0.770547	0.78329	0.792084	0.797978	0.801918	0.804656	0.806902	0.809293	0.812321	0.816358	0.821618	0.828035	0.835339	0.843145	0.851048	0.858775	0.86617	0.873156	0.879645	0.885721	0.891477	0.896886	0.901989	0.906837	0.911483	0.915919	0.9201	0.924038	0.927861	0.931626	0.935299	0.938787	0.942104	0.945215	0.948051	0.950555	0.952675	0.954363	0.955545	0.956108	0.955973	0.955034	0.953161	0.950252	0.946223
0.563792	0.598881	0.629697	0.654764	0.673828	0.687403	0.696433	0.701995	0.705036	0.706353	0.706631	0.706481	0.706421	0.70691	0.708227	0.710487	0.713645	0.717574	0.722032	0.72665	0.731137	0.735328	0.739118	0.742431	0.745303	0.74785	0.750202	0.752364	0.754379	0.756345	0.758268	0.760127	0.761943	0.763821	0.76578	0.767776	0.769711	0.771531	0.773159	0.774587	0.775777	0.776626	0.776969	0.77672	0.77579	0.774096	0.771527	0.767975	0.763351	0.757559
0.649196	0.693909	0.733999	0.767846	0.795215	0.816693	0.833205	0.84574	0.855194	0.862428	0.868359	0.87383	0.879496	0.88593	0.893489	0.902327	0.912366	0.92341	0.935171	0.947281	0.959365	0.971142	0.982418	0.993032	1.00307	1.01263	1.02181	1.03056	1.03891	1.04698	1.05478	1.06219	1.06916	1.07579	1.08219	1.0884	1.09437	1.10009	1.10551	1.1106	1.11533	1.11965	1.12347	1.1267	1.1292	1.13088	1.13172	1.1316	1.13039	1.12801
0.633577	0.67609	0.714221	0.746382	0.772226	0.79222	0.807225	0.818242	0.826313	0.832423	0.837397	0.841945	0.846689	0.852136	0.858611	0.866298	0.875145	0.884974	0.89545	0.906177	0.916773	0.92693	0.936443	0.945284	0.953598	0.961454	0.968963	0.97619	0.983084	0.989606	0.995806	1.00175	1.00742	1.01286	1.01809	1.02306	1.02777	1.0323	1.03662	1.0407	1.04446	1.04781	1.05065	1.0529	1.0544	1.05502	1.05466	1.05326	1.05072	1.04686
0.639379	0.682376	0.720834	0.753095	0.778855	0.798576	0.813136	0.823562	0.830847	0.835915	0.839733	0.84314	0.846823	0.851325	0.856944	0.863712	0.87154	0.880285	0.889702	0.899449	0.909097	0.91835	0.927087	0.935302	0.943095	0.950559	0.957759	0.964729	0.97139	0.977704	0.983707	0.989445	0.994925	1.00021	1.00533	1.01024	1.0149	1.01938	1.02368	1.0278	1.03165	1.03511	1.0381	1.04056	1.04234	1.04332	1.04346	1.04275	1.04111	1.03844
0.650199	0.693326	0.732074	0.764927	0.791728	0.812949	0.82934	0.841813	0.851432	0.859223	0.866004	0.872398	0.879021	0.886405	0.894896	0.904636	0.915536	0.927403	0.93992	0.952779	0.965573	0.977975	0.989829	1.00101	1.01157	1.02159	1.03121	1.04043	1.04929	1.05783	1.0661	1.07413	1.08185	1.08918	1.09615	1.10283	1.10925	1.11542	1.12127	1.12675	1.13184	1.13653	1.14079	1.14454	1.14772	1.15025	1.15203	1.15296	1.15293	1.15179
0.636153	0.677818	0.715249	0.746918	0.772491	0.79242	0.807587	0.819027	0.82767	0.834341	0.83988	0.845079	0.850508	0.856575	0.863591	0.871756	0.881074	0.891409	0.90244	0.913714	0.924869	0.935642	0.945898	0.955494	0.964465	0.972963	0.981077	0.988863	0.99639	1.00369	1.01069	1.0173	1.02353	1.02954	1.0354	1.04109	1.04651	1.05164	1.05642	1.06091	1.06513	1.06901	1.07245	1.07538	1.0777	1.07937	1.08035	1.08051	1.0797	1.07785
0.646605	0.690959	0.73082	0.764581	0.791938	0.813367	0.829769	0.842137	0.851428	0.858502	0.864221	0.869389	0.874724	0.880747	0.887788	0.896012	0.905389	0.915806	0.926999	0.938592	0.950141	0.96129	0.971791	0.9816	0.990901	0.999856	1.00844	1.01662	1.02446	1.03204	1.03929	1.04616	1.05265	1.05892	1.06499	1.07086	1.07647	1.0818	1.08679	1.09145	1.09577	1.09967	1.10304	1.10575	1.1077	1.10884	1.10908	1.1083	1.10639	1.10327
0.621426	0.661946	0.698004	0.728076	0.752025	0.770446	0.784262	0.794461	0.801937	0.807497	0.811875	0.815763	0.819803	0.824524	0.830255	0.837149	0.845181	0.85409	0.863511	0.873036	0.882287	0.89102	0.899162	0.906727	0.913841	0.920619	0.927031	0.93307	0.938795	0.944274	0.949507	0.954481	0.959189	0.9637	0.968039	0.97221	0.976218	0.980055	0.983655	0.986989	0.990015	0.992629	0.99474	0.996282	0.997185	0.997369	0.996714	0.995061	0.992261	0.988144
0.632435	0.673629	0.71046	0.741374	0.766129	0.785261	0.799698	0.810473	0.818514	0.824625	0.829628	0.834334	0.839364	0.845109	0.851801	0.859519	0.868264	0.877978	0.888416	0.899119	0.909644	0.919666	0.929046	0.937754	0.945882	0.95356	0.960893	0.96797	0.974831	0.98135	0.987505	0.993342	0.998903	1.00425	1.00934	1.01417	1.0187	1.02297	1.027	1.03075	1.03419	1.03726	1.03991	1.04214	1.04385	1.04495	1.04536	1.04504	1.04394	1.04196
0.60882	0.647521	0.681762	0.71001	0.732169	0.748936	0.761227	0.769987	0.776184	0.780694	0.784189	0.787293	0.790616	0.794609	0.799591	0.805662	0.812722	0.82054	0.82877	0.837037	0.845053	0.852654	0.859752	0.866371	0.872636	0.878545	0.884072	0.889228	0.894083	0.898689	0.903028	0.907087	0.910901	0.914615	0.91827	0.92183	0.92523	0.928509	0.93162	0.934499	0.937074	0.939288	0.941028	0.942243	0.942827	0.942708	0.94182	0.940065	0.937354	0.933636
0.619581	0.660132	0.69625	0.726528	0.750854	0.769736	0.783983	0.794617	0.802646	0.808898	0.814071	0.818814	0.823691	0.829194	0.835681	0.843303	0.852024	0.861647	0.87186	0.882181	0.892225	0.901781	0.910785	0.91914	0.92693	0.934386	0.94153	0.948258	0.954548	0.960475	0.966101	0.971445	0.976471	0.981242	0.985876	0.990413	0.994828	0.999112	1.00318	1.00697	1.01049	1.01363	1.01618	1.018	1.01897	1.01906	1.01816	1.0161	1.01277	1.00806
0.600801	0.639213	0.673474	0.702223	0.725336	0.743292	0.756904	0.767066	0.774655	0.780426	0.785109	0.789437	0.79403	0.799295	0.805484	0.812701	0.820836	0.82959	0.838556	0.847385	0.855893	0.863954	0.871473	0.878404	0.884816	0.890772	0.896243	0.901347	0.906171	0.91074	0.915054	0.919138	0.923034	0.926842	0.930624	0.934332	0.937905	0.94137	0.944616	0.947551	0.95012	0.952261	0.953851	0.954749	0.954812	0.953923	0.951913	0.948619	0.943921	0.937747
0.636641	0.67877	0.716332	0.747788	0.772975	0.792402	0.806884	0.817415	0.825028	0.83065	0.835151	0.839286	0.843639	0.848653	0.854637	0.861814	0.870263	0.879798	0.890029	0.900449	0.910632	0.920302	0.929353	0.93786	0.945921	0.953646	0.961092	0.968194	0.974966	0.981378	0.987471	0.99328	0.998788	1.00405	1.00914	1.014	1.01862	1.02306	1.02728	1.03122	1.03483	1.03809	1.04092	1.0432	1.04479	1.04559	1.04558	1.04471	1.04291	1.04005
0.615979	0.655483	0.690601	0.719846	0.743071	0.760778	0.773829	0.783241	0.790041	0.795116	0.799162	0.802853	0.806771	0.811337	0.816822	0.823353	0.830887	0.839255	0.848114	0.857031	0.865565	0.873467	0.88072	0.887421	0.893683	0.899614	0.905288	0.910576	0.915536	0.920269	0.924834	0.92921	0.933311	0.937215	0.940979	0.944627	0.948154	0.951553	0.954765	0.957765	0.960503	0.962875	0.964755	0.966099	0.966867	0.967005	0.966421	0.965001	0.962615	0.959138
0.606471	0.646548	0.681919	0.711009	0.733656	0.750406	0.762144	0.769852	0.774513	0.777013	0.778144	0.778669	0.779232	0.780418	0.782622	0.785918	0.79012	0.794975	0.800256	0.805702	0.811049	0.816121	0.820834	0.825063	0.828851	0.832319	0.835538	0.838507	0.841209	0.843722	0.846132	0.848453	0.85066	0.852856	0.855054	0.857199	0.859195	0.861095	0.862891	0.864528	0.865954	0.867072	0.867735	0.867868	0.867405	0.866318	0.864545	0.861977	0.858504	0.854031
0.638167	0.680538	0.718501	0.750532	0.776436	0.796689	0.812086	0.823566	0.832184	0.838862	0.844361	0.849282	0.854205	0.859648	0.866054	0.873684	0.882535	0.892333	0.902715	0.913245	0.923516	0.933286	0.942485	0.951136	0.95928	0.967117	0.974726	0.982075	0.989081	0.995699	1.002	1.00803	1.01375	1.01921	1.02441	1.02931	1.03393	1.03833	1.04245	1.04629	1.04985	1.05314	1.05605	1.05847	1.06033	1.06157	1.06215	1.06204	1.06112	1.05923
0.646109	0.689636	0.728732	0.761817	0.788646	0.809744	0.825897	0.838054	0.847182	0.854256	0.860214	0.865821	0.871626	0.878143	0.885732	0.894566	0.904574	0.915597	0.927334	0.939424	0.951451	0.963069	0.974044	0.984342	0.994167	1.00361	1.01268	1.02137	1.02973	1.03784	1.04566	1.0531	1.06011	1.06679	1.07325	1.0794	1.08523	1.09074	1.0959	1.10071	1.10525	1.10946	1.11326	1.11656	1.11927	1.12134	1.12273	1.12333	1.12297	1.12149
0.636523	0.679798	0.718576	0.751252	0.777452	0.797588	0.812539	0.82327	0.830792	0.836111	0.840095	0.843517	0.847067	0.851216	0.856312	0.862602	0.870148	0.878747	0.888071	0.897668	0.907077	0.91599	0.924336	0.932164	0.93957	0.946618	0.953423	0.95997	0.966182	0.972058	0.977698	0.983147	0.988373	0.993422	0.998305	1.003	1.00753	1.01194	1.01613	1.02006	1.02367	1.0269	1.02961	1.03165	1.0329	1.0333	1.03283	1.03144	1.029	1.0254
0.590929	0.627234	0.659544	0.686542	0.708169	0.724898	0.737451	0.746652	0.753401	0.758481	0.762581	0.766367	0.770401	0.775034	0.7805	0.786882	0.794054	0.801801	0.809896	0.81807	0.826003	0.833499	0.840494	0.84698	0.852998	0.858561	0.863771	0.868679	0.873288	0.877627	0.881713	0.885618	0.889387	0.893074	0.89668	0.900206	0.903612	0.906837	0.909766	0.912409	0.914797	0.916868	0.918482	0.919557	0.919986	0.919679	0.918553	0.916522	0.913489	0.909353
0.596777	0.635322	0.669509	0.697882	0.720387	0.737553	0.750117	0.758922	0.76484	0.768791	0.771635	0.77409	0.776721	0.779957	0.784028	0.788946	0.794606	0.800863	0.807543	0.814347	0.820953	0.827143	0.832811	0.837821	0.842322	0.846495	0.850332	0.853812	0.85697	0.859918	0.862719	0.865402	0.867989	0.870588	0.873194	0.875726	0.8781	0.880341	0.88244	0.884313	0.885906	0.887113	0.88778	0.887799	0.887096	0.885617	0.883285	0.87998	0.875568	0.869944
0.614556	0.655133	0.691166	0.721074	0.744647	0.762415	0.775303	0.78435	0.790508	0.794604	0.79738	0.799533	0.801705	0.804511	0.808323	0.813311	0.819398	0.826266	0.833557	0.840979	0.848301	0.855336	0.861996	0.868268	0.874115	0.87956	0.884631	0.889357	0.893757	0.897864	0.901685	0.905243	0.908609	0.911953	0.915323	0.918681	0.922015	0.925329	0.928491	0.931415	0.934048	0.936309	0.938052	0.939129	0.939406	0.938794	0.937224	0.934662	0.931113	0.926588
0.652864	0.697314	0.737212	0.770965	0.798288	0.819633	0.835828	0.847871	0.856796	0.863586	0.869112	0.874131	0.879297	0.885175	0.892191	0.900524	0.910096	0.92067	0.931952	0.943613	0.955334	0.966839	0.977938	0.988489	0.998468	1.00799	1.01712	1.02584	1.03418	1.04222	1.04996	1.05735	1.06431	1.07089	1.07724	1.08333	1.08913	1.09471	1.10006	1.10511	1.10984	1.11422	1.11819	1.12169	1.1246	1.12685	1.1284	1.1292	1.12915	1.12813
0.598699	0.638342	0.673549	0.702816	0.72597	0.743515	0.756277	0.765174	0.771042	0.774655	0.776915	0.778648	0.78045	0.782772	0.785914	0.78996	0.79483	0.800397	0.806432	0.812607	0.818641	0.824353	0.829626	0.834343	0.838496	0.842272	0.845765	0.848917	0.851755	0.854381	0.856896	0.859324	0.861658	0.863991	0.866344	0.868648	0.870823	0.87291	0.87486	0.876595	0.878063	0.879152	0.879679	0.879526	0.878611	0.876868	0.874206	0.870487	0.865581	0.859388
0.619447	0.660332	0.696872	0.727584	0.752291	0.771468	0.785969	0.796785	0.80484	0.810929	0.815873	0.820437	0.825198	0.830625	0.837059	0.844619	0.853274	0.862818	0.872847	0.882869	0.892537	0.901669	0.910207	0.918102	0.925418	0.932277	0.938747	0.944748	0.950298	0.95553	0.96051	0.96522	0.96961	0.973801	0.977882	0.981847	0.98561	0.989199	0.992577	0.995671	0.99841	1.00066	1.00229	1.00327	1.00347	1.00276	1.00102	0.998117	0.993905	0.988265
0.607897	0.64651	0.680661	0.708817	0.730855	0.747368	0.759266	0.767528	0.773094	0.776807	0.779428	0.781698	0.784259	0.787616	0.792002	0.797436	0.803774	0.810803	0.818216	0.825731	0.833103	0.840164	0.846864	0.853176	0.859097	0.86467	0.869984	0.875075	0.879896	0.88444	0.888721	0.892781	0.896662	0.900452	0.904157	0.907766	0.911247	0.914579	0.917681	0.920519	0.923102	0.925403	0.927319	0.92879	0.92972	0.930044	0.929685	0.928588	0.926692	0.923943
0.597654	0.6374	0.67278	0.702245	0.72561	0.743452	0.756595	0.765887	0.772163	0.776229	0.778921	0.78102	0.783198	0.785934	0.78952	0.794053	0.799406	0.805336	0.81153	0.817697	0.823601	0.829077	0.83404	0.838444	0.842289	0.84579	0.849016	0.851951	0.854606	0.85707	0.859423	0.861703	0.863923	0.866155	0.868418	0.870633	0.872712	0.874691	0.876498	0.878047	0.87927	0.880084	0.880332	0.879911	0.878732	0.876738	0.873838	0.86988	0.864719	0.858249
0.595403	0.632159	0.664837	0.692092	0.713887	0.730812	0.743684	0.753295	0.760425	0.765871	0.770369	0.774561	0.778964	0.783954	0.789809	0.796664	0.804439	0.81281	0.821472	0.83013	0.838543	0.84648	0.853824	0.860628	0.866976	0.872878	0.878393	0.883547	0.888396	0.89295	0.897227	0.901272	0.905121	0.908868	0.912507	0.915968	0.919272	0.922457	0.925424	0.928093	0.930453	0.932518	0.934172	0.935336	0.935914	0.935835	0.935013	0.933339	0.930737	0.927125
0.627669	0.669277	0.706477	0.73775	0.762983	0.782726	0.797843	0.809275	0.817974	0.824839	0.830691	0.8362	0.841899	0.848173	0.855386	0.863775	0.873375	0.883865	0.894848	0.90593	0.916713	0.926892	0.936364	0.945172	0.953417	0.961203	0.968603	0.975636	0.982231	0.988427	0.994312	0.999944	1.00528	1.01041	1.01535	1.0201	1.02464	1.02908	1.03332	1.03728	1.04087	1.04401	1.0466	1.04846	1.04943	1.04941	1.04838	1.04629	1.04304	1.03853
0.629531	0.671447	0.708792	0.740007	0.764887	0.783913	0.797944	0.808025	0.81517	0.820314	0.824291	0.827787	0.83141	0.835681	0.84096	0.847417	0.855011	0.863547	0.872695	0.881994	0.891032	0.899601	0.907613	0.915046	0.922036	0.928709	0.935099	0.941079	0.946694	0.952028	0.957142	0.962021	0.966612	0.97101	0.975266	0.979421	0.983451	0.987331	0.990976	0.994352	0.997424	1.00006	1.0021	1.00347	1.00407	1.00385	1.00272	1.00058	0.997302	0.992781
0.576869	0.61551	0.649579	0.677477	0.698991	0.71465	0.725368	0.732179	0.736063	0.737873	0.738379	0.738301	0.738299	0.738907	0.740409	0.742847	0.746077	0.749894	0.754101	0.758468	0.762745	0.766732	0.770236	0.773207	0.775752	0.777973	0.779871	0.781446	0.782768	0.783981	0.785154	0.786302	0.787413	0.788579	0.789763	0.790941	0.792084	0.793209	0.794208	0.795013	0.795554	0.795707	0.79536	0.794466	0.792959	0.790759	0.787772	0.783915	0.779077	0.773163
0.59068	0.628274	0.661768	0.689756	0.7121	0.729308	0.742197	0.751613	0.758394	0.763381	0.767405	0.771162	0.775165	0.779778	0.785276	0.791743	0.799057	0.806983	0.815252	0.823574	0.831623	0.839148	0.846065	0.852401	0.858159	0.86337	0.868141	0.872523	0.876515	0.88016	0.883535	0.88674	0.889847	0.892935	0.896022	0.8991	0.902122	0.905041	0.907741	0.910185	0.912361	0.914129	0.915271	0.915638	0.915081	0.913465	0.910673	0.906601	0.901162	0.894237
0.607734	0.646932	0.68153	0.710022	0.732342	0.74907	0.761148	0.769613	0.775446	0.779486	0.782485	0.785122	0.788	0.791629	0.796298	0.802081	0.808832	0.816268	0.824052	0.831906	0.839597	0.846943	0.853806	0.860244	0.866271	0.871899	0.877158	0.882096	0.886696	0.890989	0.895002	0.898783	0.902393	0.905929	0.909386	0.912756	0.916033	0.919219	0.922214	0.924936	0.927363	0.929437	0.931026	0.932028	0.932332	0.931844	0.930456	0.928075	0.924622	0.920025
0.623444	0.663299	0.69879	0.728371	0.751841	0.769809	0.783186	0.79297	0.800136	0.80557	0.809994	0.814019	0.818213	0.822969	0.828574	0.835211	0.842912	0.851543	0.860824	0.870333	0.879646	0.888445	0.896679	0.904386	0.91167	0.918678	0.925471	0.931964	0.938072	0.943866	0.949433	0.954773	0.959829	0.96463	0.969209	0.973596	0.977754	0.981759	0.985577	0.989166	0.992508	0.995573	0.998229	1.00038	1.00194	1.00292	1.00328	1.00293	1.00176	0.99967
0.655013	0.699096	0.738715	0.772194	0.799237	0.820445	0.836763	0.849176	0.858604	0.865895	0.871908	0.877479	0.883239	0.889719	0.897371	0.906385	0.916687	0.928038	0.940113	0.95253	0.964931	0.977077	0.988763	0.99985	1.01028	1.02016	1.02965	1.03876	1.04755	1.05607	1.06427	1.07214	1.0796	1.08666	1.09342	1.09994	1.10617	1.11215	1.11786	1.12322	1.12818	1.13271	1.13677	1.14031	1.14321	1.14536	1.14668	1.14712	1.1466	1.14501
0.648649	0.692947	0.732737	0.766492	0.794033	0.815823	0.832631	0.845399	0.855142	0.862814	0.869315	0.875415	0.881702	0.88868	0.89675	0.90605	0.916503	0.927972	0.940225	0.95287	0.965448	0.977613	0.989129	0.999829	1.00986	1.01942	1.02859	1.03731	1.04557	1.0535	1.06119	1.06855	1.07549	1.0822	1.08873	1.09512	1.10127	1.10715	1.11265	1.11778	1.12252	1.12675	1.1303	1.13305	1.13483	1.13555	1.13514	1.13348	1.13041	1.12582
0.657282	0.702296	0.742747	0.776973	0.804687	0.826464	0.843279	0.856207	0.866201	0.874045	0.880571	0.886602	0.892836	0.8998	0.907969	0.917571	0.928509	0.940427	0.952979	0.965847	0.978755	0.991419	1.0036	1.01512	1.02597	1.03622	1.04608	1.05558	1.06472	1.07346	1.08185	1.08997	1.09778	1.10522	1.11231	1.11911	1.12563	1.13188	1.1378	1.14335	1.14846	1.15308	1.15721	1.16082	1.16383	1.16616	1.16768	1.16831	1.16798	1.16656
0.647547	0.691201	0.73037	0.763518	0.790553	0.81207	0.828896	0.841905	0.851974	0.85995	0.86673	0.873121	0.879781	0.887209	0.895739	0.90554	0.916494	0.92835	0.940863	0.953741	0.966607	0.979085	0.990928	1.00208	1.01256	1.02255	1.03216	1.04139	1.05027	1.05878	1.06697	1.0749	1.08244	1.0896	1.09641	1.10296	1.10921	1.11514	1.12075	1.12599	1.13083	1.13526	1.13921	1.14262	1.14539	1.14742	1.14859	1.14882	1.14797	1.14587
0.61775	0.658277	0.69445	0.724851	0.749389	0.768551	0.78319	0.79424	0.802644	0.809184	0.814602	0.819601	0.824785	0.830586	0.837313	0.845139	0.854055	0.863838	0.874162	0.884618	0.894784	0.904407	0.91338	0.921739	0.929609	0.937018	0.944071	0.95076	0.957122	0.963174	0.968981	0.974532	0.979762	0.984698	0.989401	0.993936	0.998289	1.00244	1.00632	1.00986	1.01308	1.01594	1.01829	1.02003	1.02104	1.0213	1.02073	1.0192	1.01654	1.01259
0.627724	0.66766	0.703368	0.733446	0.757819	0.777	0.791821	0.803198	0.812061	0.819249	0.82547	0.831311	0.837263	0.843787	0.851205	0.859709	0.869311	0.879799	0.89083	0.901985	0.912873	0.92321	0.932886	0.941981	0.950601	0.958774	0.966662	0.974291	0.98158	0.988499	0.995113	1.00148	1.00756	1.01337	1.01886	1.02401	1.02885	1.03349	1.03787	1.04198	1.04582	1.04933	1.05249	1.05521	1.05739	1.05896	1.05986	1.06004	1.05941	1.05784
0.587469	0.62631	0.660601	0.688847	0.710841	0.726987	0.738005	0.744949	0.748896	0.750763	0.751304	0.751224	0.751089	0.751342	0.752346	0.754289	0.757159	0.760787	0.764883	0.769135	0.77322	0.776934	0.780215	0.783064	0.785497	0.787549	0.789336	0.790926	0.79237	0.79375	0.795117	0.796469	0.797732	0.798968	0.800249	0.801531	0.802759	0.803887	0.804822	0.805497	0.805923	0.806076	0.805848	0.805142	0.803887	0.802026	0.79947	0.796102	0.791816	0.786536
0.649015	0.693417	0.733328	0.767107	0.794324	0.815354	0.831057	0.842527	0.850803	0.856741	0.861172	0.864946	0.868877	0.873555	0.879298	0.886266	0.894475	0.903713	0.913684	0.924045	0.934461	0.94461	0.954285	0.963342	0.971822	0.979933	0.987806	0.995427	1.00281	1.00996	1.0168	1.02326	1.02932	1.03515	1.04085	1.04644	1.05181	1.05694	1.06178	1.06634	1.07064	1.07459	1.07803	1.08085	1.08297	1.08435	1.0849	1.08446	1.08297	1.0804
0.608306	0.647311	0.681983	0.710892	0.733967	0.751741	0.765101	0.774984	0.782268	0.78777	0.792248	0.796332	0.800566	0.805443	0.811325	0.818333	0.826354	0.835145	0.844338	0.853549	0.862467	0.870918	0.878833	0.886215	0.893137	0.899599	0.905586	0.911174	0.916455	0.921498	0.926297	0.930826	0.935095	0.939243	0.943319	0.94729	0.951078	0.954696	0.958113	0.96124	0.963998	0.966305	0.968091	0.96929	0.969803	0.969537	0.968374	0.966159	0.962756	0.958082
0.599464	0.63716	0.670588	0.698402	0.720618	0.737843	0.750847	0.76048	0.767663	0.773194	0.777711	0.781797	0.786038	0.790948	0.796834	0.803745	0.811557	0.819983	0.828645	0.837189	0.845349	0.852972	0.859998	0.866495	0.872493	0.878028	0.883084	0.887791	0.892248	0.89649	0.900459	0.904141	0.907603	0.911017	0.91442	0.917751	0.920957	0.924023	0.926859	0.929382	0.931569	0.933396	0.934738	0.935484	0.935532	0.934794	0.933145	0.930471	0.926703	0.921796
0.646095	0.688732	0.727123	0.759738	0.786291	0.807266	0.823495	0.835955	0.845663	0.853476	0.860179	0.866537	0.873145	0.880415	0.888689	0.898191	0.908889	0.920506	0.93271	0.945156	0.957525	0.969537	0.981059	0.991972	1.00231	1.0122	1.02171	1.03081	1.03955	1.04802	1.05629	1.06424	1.07175	1.07882	1.08554	1.09201	1.09825	1.10423	1.10984	1.11505	1.11992	1.12444	1.12859	1.13238	1.1357	1.1385	1.14068	1.1422	1.14293	1.14269
0.619552	0.660629	0.697254	0.727896	0.752302	0.770997	0.784885	0.795005	0.80228	0.807569	0.811697	0.815349	0.819162	0.823689	0.829277	0.836062	0.843967	0.852788	0.862132	0.871554	0.880704	0.889368	0.897438	0.904864	0.911855	0.918489	0.924725	0.93053	0.936004	0.941263	0.946332	0.951204	0.955785	0.960143	0.964342	0.968412	0.972265	0.97588	0.979231	0.982294	0.985022	0.987303	0.989015	0.990159	0.99067	0.990449	0.98938	0.987324	0.984111	0.979574
0.625044	0.666277	0.703011	0.733663	0.758005	0.776541	0.790126	0.799847	0.806774	0.811782	0.815666	0.819131	0.822759	0.827033	0.832276	0.838662	0.846165	0.854641	0.863724	0.872907	0.881779	0.890159	0.898002	0.905307	0.91211	0.91859	0.924745	0.930484	0.9358	0.940838	0.945653	0.950204	0.954446	0.958463	0.962334	0.966101	0.969692	0.973097	0.976266	0.9792	0.981836	0.984039	0.98566	0.986665	0.986989	0.986548	0.985247	0.982983	0.979633	0.975064
0.61921	0.659016	0.694465	0.724043	0.747561	0.765589	0.779023	0.788843	0.795986	0.80125	0.805409	0.8092	0.813233	0.817998	0.823775	0.830656	0.838595	0.847378	0.856616	0.865951	0.875117	0.883873	0.892112	0.899829	0.907162	0.914109	0.920592	0.926617	0.932282	0.93764	0.942688	0.947395	0.951782	0.955976	0.960046	0.963988	0.967736	0.971316	0.974717	0.977891	0.98076	0.98323	0.98526	0.986803	0.987754	0.988026	0.987541	0.986175	0.983819	0.980389
0.603492	0.642154	0.676518	0.705195	0.728021	0.745478	0.758432	0.767827	0.774608	0.779547	0.783419	0.786959	0.790805	0.795394	0.800972	0.807572	0.815068	0.8232	0.831648	0.840105	0.848306	0.856047	0.863232	0.869824	0.875826	0.881278	0.886332	0.89103	0.895409	0.899512	0.903365	0.907039	0.910593	0.914136	0.917693	0.921227	0.924702	0.928051	0.931129	0.933854	0.936235	0.938191	0.93954	0.940133	0.939824	0.938493	0.936023	0.932314	0.927286	0.920874
0.652791	0.69684	0.736392	0.769774	0.796666	0.817648	0.833698	0.845823	0.854959	0.862009	0.867811	0.873107	0.878559	0.884722	0.891941	0.900414	0.910188	0.921061	0.9327	0.94472	0.956729	0.96836	0.979407	0.989778	0.999605	1.00902	1.01805	1.0267	1.03503	1.04309	1.05083	1.0582	1.06512	1.07174	1.07815	1.08437	1.0903	1.09596	1.10128	1.10626	1.11091	1.11519	1.11899	1.12219	1.12465	1.12631	1.12713	1.12701	1.12579	1.12335
0.648238	0.692166	0.731468	0.764462	0.790899	0.811294	0.82646	0.837358	0.845049	0.850508	0.854568	0.858043	0.861653	0.865925	0.871228	0.877768	0.885587	0.894521	0.904297	0.914496	0.924632	0.934373	0.943588	0.952266	0.960512	0.968418	0.976036	0.983373	0.990363	0.996943	1.00312	1.00899	1.01457	1.01996	1.02518	1.03021	1.03504	1.03975	1.04431	1.04863	1.05262	1.05619	1.05919	1.0615	1.06293	1.06339	1.06283	1.06125	1.0586	1.05482
0.627974	0.668547	0.704783	0.735213	0.759696	0.778732	0.793142	0.803981	0.81224	0.818671	0.823955	0.82878	0.833785	0.83944	0.846037	0.853727	0.862502	0.872144	0.882382	0.892841	0.903094	0.912766	0.921702	0.930002	0.937841	0.945347	0.952621	0.959528	0.966028	0.972211	0.978159	0.98387	0.989282	0.994421	0.999262	1.00385	1.00823	1.01244	1.01641	1.02006	1.02342	1.02645	1.02902	1.03104	1.03242	1.0331	1.03306	1.0322	1.03044	1.02766
0.621874	0.662556	0.698643	0.728584	0.752221	0.770139	0.783271	0.792628	0.799216	0.803958	0.807633	0.810911	0.814314	0.818306	0.823302	0.829525	0.836911	0.845248	0.854162	0.863204	0.871996	0.880314	0.888088	0.895308	0.902113	0.908627	0.914873	0.920745	0.926296	0.931601	0.936659	0.941457	0.945963	0.950281	0.954481	0.958525	0.96235	0.965989	0.969422	0.972639	0.97558	0.978127	0.980156	0.981675	0.98263	0.982966	0.982608	0.981446	0.979352	0.976225
0.609051	0.64778	0.682125	0.710604	0.733082	0.750136	0.762687	0.771646	0.777888	0.782311	0.785746	0.788871	0.792271	0.796427	0.8016	0.807836	0.814986	0.822795	0.83099	0.839306	0.847464	0.855275	0.862686	0.869676	0.876186	0.882244	0.887915	0.893245	0.89826	0.902946	0.907325	0.911454	0.915393	0.919242	0.923005	0.926669	0.930213	0.933645	0.936845	0.939754	0.942403	0.944718	0.946549	0.947783	0.948325	0.948087	0.946954	0.944824	0.941586	0.937162
0.641999	0.684924	0.723375	0.75568	0.78149	0.801346	0.816209	0.827096	0.834967	0.84072	0.845269	0.8494	0.853792	0.858946	0.865173	0.872595	0.881143	0.89068	0.900933	0.911535	0.922045	0.932141	0.941623	0.950553	0.959049	0.967122	0.974814	0.982205	0.989315	0.996075	1.00242	1.0084	1.01409	1.01959	1.02492	1.03001	1.0348	1.0394	1.04383	1.04805	1.05199	1.05555	1.05857	1.061	1.06274	1.0637	1.06382	1.06306	1.06139	1.05876
0.633021	0.673819	0.71029	0.74104	0.765916	0.78538	0.80021	0.811396	0.819892	0.826538	0.832073	0.83713	0.842287	0.848093	0.854915	0.862909	0.872003	0.882004	0.892633	0.903457	0.914031	0.924084	0.93356	0.942499	0.950931	0.958952	0.96674	0.974262	0.981391	0.988121	0.994536	1.00069	1.00655	1.01213	1.01741	1.02239	1.02709	1.0316	1.03584	1.03982	1.04349	1.04684	1.0498	1.05231	1.05427	1.05564	1.05636	1.05638	1.05561	1.05393
0.646212	0.689624	0.728534	0.761282	0.787573	0.807956	0.823319	0.834681	0.843034	0.849309	0.854403	0.859108	0.864076	0.869764	0.876518	0.884586	0.893933	0.904313	0.915359	0.926719	0.937996	0.948846	0.959032	0.96857	0.977654	0.986305	0.994577	1.00246	1.01	1.01724	1.02413	1.03069	1.03697	1.04308	1.04898	1.05461	1.05994	1.065	1.0698	1.07431	1.07849	1.08229	1.08555	1.08822	1.09019	1.09135	1.09156	1.09072	1.08877	1.08564
0.625658	0.66707	0.704111	0.7353	0.76035	0.77972	0.794307	0.805211	0.813432	0.819812	0.825025	0.829727	0.834572	0.840099	0.846661	0.854434	0.863322	0.873107	0.883379	0.893689	0.903715	0.913259	0.922247	0.930595	0.938406	0.945839	0.952893	0.959488	0.965617	0.971419	0.976971	0.982263	0.987268	0.992049	0.996653	1.00112	1.00545	1.00962	1.01354	1.01718	1.02052	1.02343	1.02569	1.02719	1.02784	1.02763	1.02644	1.02414	1.02056	1.01557
0.586333	0.622343	0.654315	0.680927	0.702158	0.718572	0.731001	0.740322	0.747353	0.752791	0.757231	0.761314	0.765608	0.770499	0.776218	0.782856	0.790334	0.79837	0.806659	0.814937	0.822955	0.83049	0.837442	0.843852	0.849782	0.855272	0.860387	0.865137	0.869581	0.873756	0.877684	0.881403	0.884961	0.888457	0.89187	0.895165	0.898333	0.901369	0.904157	0.906619	0.90876	0.910604	0.912035	0.912973	0.913308	0.912948	0.911782	0.909687	0.906561	0.902312
0.637012	0.679442	0.717648	0.750212	0.776872	0.798033	0.814517	0.827286	0.837286	0.84538	0.852393	0.859045	0.865849	0.873226	0.881512	0.890926	0.901482	0.913007	0.925192	0.93761	0.949895	0.96175	0.972956	0.983388	0.993133	1.0024	1.01129	1.01978	1.02797	1.03591	1.04358	1.05086	1.05772	1.0643	1.07066	1.07674	1.0825	1.08798	1.09309	1.09777	1.1021	1.10605	1.10952	1.11244	1.11472	1.11625	1.11696	1.11673	1.11536	1.11271
0.64397	0.687111	0.725825	0.758571	0.785101	0.80587	0.821763	0.833812	0.843026	0.850334	0.856552	0.862359	0.868314	0.874885	0.882434	0.891233	0.901321	0.912434	0.924219	0.93627	0.948183	0.959647	0.970422	0.980415	0.98982	0.998717	1.00722	1.01534	1.02311	1.03058	1.03778	1.04468	1.05121	1.05752	1.06364	1.06956	1.07522	1.08064	1.08576	1.09052	1.09487	1.09876	1.10208	1.10474	1.10661	1.1076	1.10762	1.10652	1.10413	1.1003
0.600697	0.638868	0.672989	0.701739	0.724977	0.743207	0.757197	0.767765	0.775699	0.781786	0.786863	0.791699	0.796828	0.802589	0.80921	0.81678	0.825144	0.834059	0.843271	0.852497	0.861423	0.869799	0.877529	0.884686	0.891298	0.897412	0.903068	0.908361	0.913355	0.918092	0.922583	0.926845	0.930928	0.934958	0.938981	0.942937	0.946785	0.950547	0.9541	0.957322	0.960142	0.962523	0.964336	0.965444	0.965684	0.964945	0.96309	0.959971	0.955489	0.949572
0.620591	0.662008	0.699127	0.730459	0.755829	0.775705	0.790827	0.802072	0.810334	0.816447	0.82119	0.825352	0.829627	0.834515	0.840295	0.847078	0.854855	0.863409	0.872315	0.881211	0.889853	0.898047	0.905709	0.912836	0.919523	0.925793	0.931636	0.937123	0.942355	0.947367	0.952112	0.956533	0.960665	0.964655	0.968558	0.972338	0.975917	0.979331	0.982537	0.985466	0.988058	0.990245	0.991957	0.993131	0.993654	0.99342	0.992295	0.990129	0.9868	0.982225
0.576645	0.612567	0.644405	0.670759	0.691411	0.706712	0.717369	0.724426	0.728954	0.731864	0.73389	0.735631	0.737556	0.739965	0.743082	0.747051	0.751903	0.757451	0.76344	0.769575	0.775581	0.781171	0.786191	0.790681	0.79473	0.798436	0.801812	0.804904	0.807769	0.810503	0.813144	0.815732	0.818315	0.820922	0.823515	0.826061	0.828557	0.830984	0.833257	0.835278	0.836975	0.838252	0.839002	0.839151	0.838603	0.83726	0.834999	0.831707	0.827266	0.821551
0.643042	0.68609	0.724981	0.758108	0.785079	0.806375	0.822873	0.835523	0.845168	0.852706	0.859109	0.865182	0.871433	0.878286	0.886181	0.895381	0.905829	0.917232	0.929157	0.941199	0.953036	0.964481	0.975455	0.985917	0.995892	1.00542	1.01455	1.02335	1.03184	1.03989	1.0474	1.05441	1.06104	1.06743	1.0736	1.07961	1.08552	1.09137	1.09699	1.10223	1.10705	1.11145	1.11535	1.11867	1.1213	1.12313	1.12402	1.1238	1.12239	1.11972
0.601618	0.639362	0.672953	0.700997	0.723242	0.740121	0.752459	0.76119	0.767204	0.771369	0.774479	0.777235	0.780227	0.783833	0.788238	0.793462	0.799438	0.806084	0.813221	0.82054	0.82771	0.834564	0.840961	0.846822	0.852204	0.857297	0.862108	0.866629	0.870865	0.874869	0.878689	0.882331	0.885804	0.889192	0.892517	0.895725	0.898732	0.901573	0.90427	0.906789	0.909086	0.911096	0.912681	0.913761	0.914262	0.914135	0.913325	0.911766	0.909325	0.905885
0.568327	0.604639	0.636693	0.662926	0.683031	0.697448	0.707032	0.712831	0.715864	0.717072	0.717227	0.716927	0.716626	0.716774	0.717743	0.719691	0.722551	0.726095	0.730069	0.734166	0.738074	0.741617	0.744686	0.74724	0.749337	0.751078	0.752571	0.753848	0.754969	0.756034	0.75709	0.758149	0.759223	0.760411	0.761696	0.763032	0.764318	0.765527	0.766632	0.767566	0.768261	0.768598	0.768447	0.767745	0.766383	0.764254	0.761267	0.757337	0.752382	0.746339
0.590533	0.62992	0.664949	0.694108	0.717094	0.734314	0.746562	0.754782	0.759972	0.763034	0.764753	0.765861	0.766917	0.768324	0.770398	0.773316	0.777065	0.781499	0.78635	0.79134	0.796119	0.800402	0.804085	0.807228	0.809892	0.812147	0.814091	0.815828	0.817454	0.819026	0.820571	0.822107	0.823638	0.825171	0.826746	0.828312	0.829787	0.831152	0.832306	0.833173	0.833709	0.833881	0.833614	0.832805	0.83134	0.829141	0.826104	0.822087	0.816961	0.810653
0.582838	0.619834	0.652407	0.679065	0.699575	0.714438	0.724511	0.730735	0.734159	0.735726	0.736271	0.736522	0.736972	0.737943	0.7397	0.742402	0.746023	0.750397	0.755228	0.760246	0.76514	0.769613	0.77347	0.77678	0.779598	0.781988	0.784013	0.785779	0.787414	0.789016	0.790631	0.792273	0.793939	0.795651	0.797446	0.799304	0.801165	0.802974	0.804625	0.806013	0.807104	0.807798	0.807981	0.807561	0.806425	0.8045	0.801712	0.797962	0.793165	0.787266
0.592845	0.632009	0.66682	0.695785	0.718553	0.735458	0.747283	0.755098	0.759924	0.762663	0.764121	0.765031	0.765959	0.767259	0.769218	0.771996	0.775594	0.779875	0.784576	0.789423	0.794114	0.798373	0.80207	0.805217	0.807834	0.810027	0.811871	0.813454	0.814869	0.816183	0.817437	0.818656	0.819813	0.820981	0.822224	0.823517	0.824768	0.825967	0.826998	0.827768	0.828215	0.828299	0.827903	0.826917	0.825219	0.822749	0.819438	0.815177	0.809859	0.803429
0.598907	0.638053	0.672708	0.70125	0.723338	0.739346	0.750037	0.756325	0.759262	0.759865	0.759096	0.757721	0.756276	0.755188	0.754791	0.755255	0.756635	0.758858	0.761702	0.764819	0.767891	0.770779	0.773391	0.775669	0.777649	0.779414	0.781073	0.782677	0.784246	0.785803	0.787333	0.788777	0.790153	0.791553	0.792973	0.794374	0.795682	0.796887	0.797913	0.798768	0.79951	0.80007	0.800327	0.800246	0.799766	0.798831	0.797401	0.795405	0.792772	0.789438
0.60768	0.648783	0.685409	0.716028	0.740403	0.75903	0.772818	0.782734	0.789688	0.794508	0.797948	0.800669	0.803279	0.806269	0.810075	0.814916	0.820713	0.82719	0.833972	0.84064	0.84692	0.852667	0.857852	0.862516	0.866761	0.870616	0.874103	0.877291	0.880268	0.883055	0.885646	0.88807	0.890363	0.892634	0.894881	0.89707	0.899165	0.901127	0.902846	0.9043	0.905509	0.906432	0.906927	0.906907	0.906257	0.904872	0.902669	0.899576	0.895503	0.890343
0.599199	0.640518	0.677053	0.707118	0.73033	0.747052	0.75812	0.764533	0.767285	0.767367	0.765703	0.763107	0.760279	0.75778	0.755922	0.75483	0.754532	0.754996	0.756106	0.75765	0.759302	0.760762	0.761938	0.762893	0.763676	0.76431	0.76486	0.765374	0.765885	0.766426	0.767014	0.767605	0.768134	0.768686	0.769317	0.769954	0.770515	0.77098	0.771275	0.771439	0.771509	0.771407	0.771049	0.770379	0.769364	0.767958	0.766078	0.763654	0.760633	0.756958
0.598781	0.640366	0.677504	0.708792	0.734021	0.75362	0.768348	0.779133	0.786979	0.792775	0.797326	0.801323	0.805347	0.809929	0.815471	0.822109	0.829721	0.838121	0.847077	0.856225	0.865125	0.873431	0.881016	0.887781	0.893763	0.899102	0.903968	0.908523	0.912927	0.917279	0.921539	0.925653	0.929641	0.933623	0.937596	0.94146	0.945063	0.948358	0.951298	0.953877	0.956065	0.957739	0.958747	0.958984	0.958281	0.95643	0.953235	0.948525	0.942108	0.933792
0.594014	0.634626	0.670828	0.701113	0.725134	0.743229	0.756113	0.764657	0.769817	0.772579	0.773861	0.774385	0.774737	0.775353	0.776523	0.778434	0.781158	0.784623	0.78862	0.792888	0.797089	0.800934	0.804281	0.807157	0.809646	0.811828	0.813773	0.815534	0.817183	0.818782	0.820376	0.821976	0.82354	0.825073	0.826607	0.828121	0.829533	0.830837	0.831939	0.832751	0.833281	0.833522	0.833401	0.832829	0.831686	0.8299	0.827396	0.824052	0.819721	0.814286
0.579372	0.617276	0.650805	0.678508	0.700276	0.716611	0.728284	0.73619	0.741262	0.744404	0.746456	0.748129	0.749997	0.75248	0.755836	0.760137	0.765321	0.771203	0.777518	0.783993	0.790341	0.79633	0.801742	0.806462	0.81062	0.81443	0.817935	0.821109	0.823985	0.826679	0.829288	0.831826	0.834259	0.83665	0.838995	0.841213	0.843222	0.845088	0.846752	0.848149	0.849264	0.849989	0.850219	0.849907	0.84898	0.847379	0.845015	0.841742	0.837405	0.831877
0.622301	0.664799	0.7029	0.735013	0.76079	0.780613	0.795328	0.806021	0.813746	0.819423	0.823871	0.827808	0.831797	0.836361	0.841924	0.848752	0.856795	0.865778	0.875391	0.885368	0.895382	0.905074	0.914143	0.922505	0.930248	0.937499	0.944359	0.950936	0.957358	0.963683	0.969831	0.975711	0.981355	0.986928	0.992428	0.99779	1.00288	1.00764	1.012	1.016	1.01968	1.02297	1.02571	1.02783	1.02925	1.02985	1.02948	1.02794	1.02508	1.02076
0.61484	0.656144	0.69324	0.724604	0.749974	0.769885	0.785223	0.796996	0.806112	0.813294	0.819224	0.82465	0.830224	0.836426	0.843605	0.851993	0.861553	0.872013	0.882991	0.894023	0.904668	0.914646	0.923914	0.932484	0.940411	0.947861	0.955027	0.961817	0.968228	0.974357	0.980313	0.986127	0.991728	0.997141	1.00236	1.00734	1.01202	1.01644	1.02053	1.0242	1.02746	1.03027	1.03249	1.03399	1.03467	1.03442	1.03312	1.03053	1.02639	1.02049
0.63163	0.674472	0.712891	0.745089	0.770542	0.789539	0.802781	0.811152	0.815617	0.817133	0.816572	0.814745	0.812387	0.810068	0.808207	0.807079	0.806811	0.807373	0.808589	0.810157	0.811759	0.813264	0.814646	0.81598	0.817338	0.818724	0.820099	0.821469	0.822778	0.823984	0.825109	0.826183	0.827218	0.828275	0.82936	0.830457	0.831495	0.832458	0.833315	0.834065	0.834709	0.835167	0.835328	0.835113	0.834439	0.833295	0.831708	0.829691	0.8272	0.824183
0.602446	0.643677	0.680258	0.71065	0.73459	0.752542	0.765343	0.774002	0.779524	0.782874	0.78488	0.786277	0.787667	0.789572	0.792463	0.796518	0.801739	0.807922	0.814666	0.821537	0.828212	0.834538	0.84039	0.845718	0.850593	0.855093	0.85923	0.86309	0.866734	0.870195	0.873466	0.876554	0.879497	0.882393	0.885242	0.888	0.890589	0.892974	0.895052	0.896771	0.898204	0.899339	0.900052	0.900265	0.899872	0.898775	0.896891	0.894137	0.890397	0.885551
0.5892	0.628347	0.663085	0.691884	0.714518	0.73142	0.743352	0.751217	0.755921	0.758345	0.759398	0.759922	0.760497	0.76148	0.763147	0.765672	0.769072	0.773272	0.778062	0.783195	0.788337	0.793145	0.797371	0.801064	0.804381	0.807413	0.810182	0.812708	0.815079	0.817369	0.819611	0.821807	0.823921	0.825959	0.827941	0.829891	0.831714	0.833404	0.834886	0.836125	0.837113	0.837831	0.838227	0.838262	0.837848	0.836915	0.835411	0.833212	0.83019	0.826216
0.600366	0.643488	0.681758	0.713456	0.738234	0.756495	0.769003	0.776778	0.780951	0.782554	0.782423	0.781292	0.779819	0.778629	0.778236	0.778938	0.780711	0.783331	0.786516	0.789979	0.793432	0.796678	0.799598	0.802146	0.804289	0.806143	0.807807	0.809249	0.81049	0.811596	0.812695	0.813831	0.814979	0.816176	0.817424	0.818642	0.819771	0.820848	0.82181	0.822574	0.823082	0.823214	0.822852	0.821979	0.820522	0.818399	0.815471	0.81163	0.806773	0.80079
0.592759	0.632611	0.667996	0.697372	0.720491	0.737819	0.750122	0.758214	0.762957	0.765266	0.766098	0.766267	0.766387	0.766934	0.768235	0.770417	0.773476	0.777314	0.781738	0.786498	0.791281	0.795791	0.799842	0.80338	0.806574	0.809488	0.81213	0.814484	0.81664	0.818723	0.820809	0.822908	0.824973	0.827002	0.829005	0.830979	0.832823	0.834531	0.836041	0.837306	0.83831	0.83898	0.839292	0.839204	0.838625	0.837462	0.83562	0.833011	0.829506	0.82496
0.575618	0.615321	0.650274	0.67876	0.700456	0.715845	0.725812	0.731375	0.733625	0.733605	0.732204	0.730106	0.727829	0.725954	0.724949	0.724994	0.726067	0.727899	0.730188	0.732701	0.735262	0.737663	0.739747	0.741448	0.742744	0.743794	0.744658	0.745323	0.745821	0.746264	0.746739	0.747266	0.747816	0.748432	0.749109	0.74978	0.750391	0.750952	0.75137	0.751569	0.751499	0.751076	0.750236	0.74897	0.747193	0.744801	0.741696	0.737772	0.732913	0.72701
0.594565	0.635321	0.671508	0.701427	0.724733	0.741913	0.753799	0.761302	0.765316	0.766866	0.766911	0.766259	0.765508	0.765132	0.765454	0.76666	0.768783	0.771765	0.775412	0.779455	0.783581	0.787494	0.790964	0.794015	0.796687	0.799044	0.801159	0.803104	0.804973	0.806831	0.808703	0.810598	0.812461	0.814285	0.816071	0.817828	0.819455	0.820938	0.822194	0.823164	0.823851	0.824261	0.824339	0.824025	0.823229	0.821897	0.819985	0.817385	0.813967	0.809634
0.604908	0.646061	0.682797	0.713544	0.738046	0.756815	0.770695	0.780661	0.78767	0.79255	0.796083	0.798972	0.80179	0.805118	0.809359	0.814715	0.821199	0.828655	0.836752	0.845102	0.853354	0.861221	0.868582	0.875423	0.881908	0.88808	0.893905	0.899354	0.904495	0.909398	0.914067	0.918469	0.922611	0.92662	0.930541	0.934362	0.93803	0.941534	0.94482	0.947824	0.950473	0.952689	0.954372	0.955423	0.955711	0.955125	0.953571	0.950879	0.946891	0.941486
0.580957	0.620567	0.655647	0.68468	0.707435	0.724437	0.73661	0.745012	0.750597	0.754142	0.756356	0.757927	0.759442	0.761443	0.76428	0.768096	0.772848	0.778378	0.784375	0.790478	0.796387	0.801863	0.80677	0.811118	0.814912	0.818214	0.821141	0.823789	0.826192	0.828384	0.83046	0.832509	0.834549	0.836595	0.838712	0.840828	0.842824	0.844661	0.846298	0.84767	0.848734	0.849378	0.849452	0.84882	0.847346	0.844934	0.841487	0.836862	0.830893	0.823444
0.566363	0.60369	0.636388	0.662878	0.682862	0.696836	0.705722	0.710581	0.712364	0.71194	0.710109	0.707634	0.705129	0.703098	0.701834	0.701439	0.701909	0.703181	0.705093	0.707401	0.709754	0.711855	0.713569	0.714907	0.715925	0.7167	0.717314	0.717826	0.718291	0.718759	0.719244	0.719696	0.720067	0.720473	0.720959	0.721453	0.721854	0.722163	0.722313	0.722301	0.722149	0.721804	0.721155	0.720171	0.718792	0.716968	0.714619	0.711681	0.708085	0.703744
0.624604	0.666683	0.704451	0.736298	0.761894	0.781751	0.796758	0.807853	0.815931	0.821813	0.826281	0.83012	0.834003	0.838452	0.843756	0.850068	0.85744	0.865832	0.87499	0.884518	0.893982	0.903042	0.911562	0.919597	0.927298	0.934671	0.941781	0.948618	0.955169	0.961382	0.967297	0.972966	0.978347	0.983516	0.98851	0.993264	0.997757	1.00207	1.00619	1.01004	1.01358	1.01676	1.01952	1.02179	1.02342	1.02436	1.02457	1.02399	1.0225	1.01999
0.607522	0.648348	0.684682	0.714936	0.738867	0.75694	0.770012	0.779148	0.785321	0.789391	0.792109	0.794145	0.796036	0.79823	0.801191	0.805226	0.810361	0.816361	0.822872	0.829514	0.835987	0.842122	0.847825	0.853148	0.85817	0.862899	0.867388	0.871635	0.87572	0.879685	0.883515	0.887155	0.890595	0.893926	0.897185	0.900323	0.903241	0.90598	0.908492	0.910694	0.912613	0.914257	0.915569	0.916494	0.916957	0.916883	0.916164	0.914675	0.912341	0.909085
0.585354	0.624786	0.659605	0.688243	0.710561	0.72714	0.738884	0.746748	0.75166	0.754445	0.755864	0.756609	0.757332	0.758553	0.760608	0.763653	0.76767	0.772425	0.77765	0.783057	0.788364	0.793408	0.798114	0.802456	0.806466	0.810176	0.813729	0.817056	0.820155	0.823091	0.825977	0.828836	0.831651	0.834439	0.837261	0.840048	0.842677	0.84514	0.847465	0.849605	0.851515	0.853099	0.854242	0.854861	0.85484	0.854079	0.852495	0.84997	0.846369	0.841539
0.581907	0.621451	0.656424	0.685191	0.707471	0.72376	0.734942	0.742057	0.746063	0.747743	0.747836	0.747062	0.746039	0.745287	0.745202	0.745989	0.747621	0.749897	0.752614	0.755528	0.758382	0.760987	0.763228	0.764999	0.766451	0.767714	0.76881	0.769755	0.770628	0.771513	0.77243	0.773353	0.774281	0.775251	0.776226	0.777172	0.777993	0.778721	0.779288	0.779634	0.779733	0.779554	0.779042	0.778189	0.776924	0.775164	0.772859	0.76991	0.766208	0.761656
0.5746	0.611163	0.642934	0.668187	0.686639	0.698848	0.70578	0.708566	0.708215	0.705589	0.701523	0.696844	0.692178	0.687988	0.68451	0.681859	0.680086	0.679181	0.679061	0.679524	0.680275	0.681074	0.681798	0.682395	0.682858	0.683243	0.683621	0.684013	0.684426	0.684899	0.685433	0.685956	0.686445	0.687	0.687614	0.68825	0.688821	0.6893	0.689618	0.689811	0.689916	0.68988	0.689604	0.68908	0.688264	0.687118	0.685618	0.683747	0.681456	0.678695
0.622233	0.662635	0.698369	0.727728	0.750228	0.766181	0.776442	0.782038	0.784038	0.783539	0.781505	0.778653	0.775541	0.772731	0.770753	0.769894	0.770153	0.771259	0.772926	0.77488	0.777002	0.77919	0.781394	0.78349	0.785503	0.787496	0.789451	0.791277	0.79296	0.794556	0.796111	0.797608	0.799012	0.800392	0.801759	0.803044	0.804198	0.80532	0.806359	0.807293	0.808081	0.808656	0.80891	0.808845	0.808458	0.807766	0.806745	0.805333	0.803494	0.801205
0.599569	0.639672	0.675421	0.70519	0.728597	0.746036	0.758349	0.766502	0.771397	0.773865	0.774742	0.774768	0.774578	0.774662	0.775391	0.776989	0.779542	0.782938	0.786879	0.791025	0.795148	0.799099	0.802824	0.806358	0.809789	0.813158	0.816456	0.819651	0.822731	0.825696	0.828493	0.831133	0.833627	0.836084	0.838532	0.840922	0.843258	0.845526	0.847626	0.849522	0.851245	0.852757	0.853942	0.854731	0.85504	0.854788	0.853923	0.852426	0.850255	0.847336
0.609887	0.651654	0.688845	0.719788	0.744187	0.762489	0.775505	0.78421	0.789566	0.792472	0.793793	0.79429	0.794558	0.795119	0.796389	0.798616	0.801832	0.80594	0.810668	0.815683	0.820688	0.825538	0.830199	0.834676	0.838991	0.843122	0.847098	0.850976	0.854711	0.858253	0.861585	0.864678	0.867566	0.870354	0.873082	0.87577	0.8784	0.880958	0.883352	0.885521	0.887502	0.889258	0.890647	0.891574	0.891957	0.891725	0.890801	0.889106	0.886593	0.883215
0.596396	0.637629	0.674487	0.705269	0.729593	0.747847	0.760706	0.768989	0.773669	0.775632	0.77569	0.774691	0.773404	0.772418	0.772169	0.772869	0.774584	0.777235	0.780598	0.784344	0.788093	0.791615	0.794837	0.797839	0.800738	0.803592	0.806321	0.808846	0.811226	0.813509	0.815669	0.817685	0.819592	0.821489	0.823391	0.825287	0.827126	0.828926	0.830583	0.832026	0.833265	0.834276	0.83492	0.835088	0.834693	0.833675	0.831966	0.829505	0.826248	0.822142
0.59994	0.638578	0.672469	0.699804	0.7201	0.733759	0.741723	0.745201	0.74537	0.743288	0.739953	0.736239	0.732815	0.730115	0.728396	0.727794	0.728257	0.729575	0.7315	0.733816	0.736293	0.73877	0.741188	0.743514	0.7457	0.747761	0.749785	0.751704	0.753494	0.755201	0.756856	0.758473	0.760022	0.761593	0.763162	0.764643	0.765946	0.767148	0.768246	0.76923	0.770097	0.770772	0.771148	0.771244	0.771025	0.770511	0.769679	0.768485	0.766842	0.764704
0.568415	0.606142	0.639156	0.665827	0.686001	0.700226	0.709353	0.714362	0.716256	0.715988	0.714419	0.712283	0.710261	0.708783	0.708087	0.708249	0.709282	0.711155	0.713664	0.716532	0.719407	0.722001	0.724161	0.725911	0.72728	0.728326	0.729143	0.729793	0.730351	0.730894	0.731441	0.731977	0.732486	0.733061	0.733729	0.734433	0.735061	0.735563	0.735857	0.735939	0.735807	0.735387	0.734566	0.733308	0.731539	0.729202	0.726221	0.72252	0.718043	0.712732
0.593405	0.633679	0.669288	0.69854	0.721062	0.737238	0.747869	0.753944	0.756512	0.7566	0.755135	0.752924	0.750623	0.748693	0.747564	0.747513	0.748571	0.750539	0.753126	0.756021	0.758979	0.761887	0.764723	0.767465	0.770102	0.772627	0.7751	0.777482	0.779721	0.781809	0.783794	0.785734	0.787613	0.789476	0.791395	0.793313	0.79511	0.796792	0.798367	0.799829	0.801134	0.802191	0.802903	0.80319	0.802982	0.802269	0.801036	0.799232	0.796758	0.793507
0.604728	0.645191	0.681055	0.710624	0.73356	0.750347	0.7618	0.76883	0.7724	0.773433	0.772833	0.771386	0.769735	0.768364	0.767629	0.767776	0.768918	0.770949	0.773547	0.776394	0.779241	0.781975	0.78456	0.78708	0.789527	0.791886	0.794176	0.796378	0.798459	0.800397	0.80218	0.803851	0.805449	0.807037	0.808626	0.810227	0.81178	0.813262	0.814638	0.815914	0.817085	0.818037	0.818617	0.81873	0.818295	0.81731	0.815761	0.8136	0.810752	0.807142
0.593711	0.634774	0.671195	0.701294	0.724717	0.741898	0.753715	0.761221	0.765412	0.767206	0.767438	0.766828	0.76603	0.765653	0.766181	0.767816	0.770473	0.773909	0.777836	0.782017	0.786198	0.790217	0.793995	0.797458	0.800606	0.803505	0.80631	0.808966	0.811391	0.8136	0.815676	0.817671	0.819589	0.821489	0.82343	0.825349	0.827144	0.828833	0.830413	0.831814	0.832988	0.833849	0.834243	0.834048	0.833177	0.831589	0.829228	0.825998	0.82176	0.816385
0.556364	0.592308	0.623448	0.648056	0.665859	0.677458	0.683851	0.68607	0.685053	0.681692	0.676866	0.671409	0.665952	0.660932	0.65661	0.653119	0.650552	0.648896	0.648057	0.647808	0.647869	0.648024	0.648181	0.648286	0.648357	0.64846	0.648644	0.648888	0.649175	0.649507	0.64989	0.650305	0.650734	0.651225	0.651792	0.652361	0.652839	0.653272	0.653644	0.653915	0.654083	0.654072	0.653816	0.653292	0.652422	0.651182	0.649563	0.647508	0.644947	0.641823
0.601144	0.641359	0.676998	0.706402	0.729117	0.745453	0.756264	0.762619	0.765574	0.766132	0.765168	0.763423	0.761478	0.759841	0.758985	0.759135	0.760239	0.762052	0.764349	0.766985	0.769783	0.772586	0.775259	0.777737	0.780028	0.782269	0.784532	0.786736	0.788803	0.790749	0.792639	0.794495	0.796281	0.798088	0.799892	0.801598	0.803164	0.80466	0.806087	0.807394	0.808536	0.809452	0.810026	0.810201	0.809995	0.809402	0.808399	0.806915	0.804893	0.80229
0.571039	0.609639	0.643409	0.670668	0.691192	0.705577	0.714732	0.719678	0.721421	0.720843	0.718786	0.716019	0.713222	0.710909	0.709381	0.708735	0.70893	0.709886	0.711448	0.713408	0.715491	0.717436	0.719051	0.720303	0.721313	0.722149	0.722851	0.723451	0.724006	0.724573	0.725186	0.725867	0.726565	0.727282	0.728021	0.728783	0.729479	0.730066	0.730437	0.730541	0.730441	0.730146	0.729547	0.728601	0.727244	0.725452	0.723135	0.72016	0.716423	0.71184
0.627647	0.668708	0.705298	0.735797	0.759726	0.77738	0.789558	0.79723	0.801445	0.803215	0.803456	0.80298	0.802499	0.802563	0.803481	0.805377	0.808257	0.812022	0.816489	0.821365	0.826285	0.830973	0.835321	0.839323	0.843173	0.846945	0.850621	0.854067	0.85733	0.860418	0.863308	0.865932	0.868276	0.870463	0.87256	0.874558	0.87643	0.878215	0.879851	0.881287	0.88254	0.883573	0.884357	0.884879	0.885078	0.884921	0.884362	0.883336	0.881812	0.879787
0.614044	0.655136	0.691727	0.72217	0.746106	0.763979	0.776594	0.784993	0.790185	0.793046	0.794341	0.794894	0.795409	0.796335	0.797984	0.800559	0.80411	0.80854	0.813525	0.818696	0.8237	0.828397	0.832735	0.836767	0.840615	0.8443	0.847777	0.851076	0.85423	0.857213	0.860008	0.862611	0.865062	0.867472	0.869821	0.872072	0.874196	0.8762	0.878003	0.879591	0.881007	0.882231	0.883172	0.88378	0.884006	0.883783	0.883074	0.881855	0.880095	0.877752
0.596576	0.635399	0.669469	0.697021	0.717675	0.73194	0.740769	0.745333	0.746679	0.745807	0.743664	0.741124	0.738832	0.737158	0.736281	0.736405	0.737675	0.739943	0.742877	0.746154	0.749497	0.752775	0.755943	0.759011	0.761938	0.764709	0.767382	0.770011	0.772582	0.775053	0.777428	0.779756	0.782043	0.784304	0.786563	0.788804	0.790956	0.792983	0.794811	0.796435	0.797886	0.799132	0.800087	0.800701	0.800881	0.800552	0.79969	0.798238	0.796132	0.793281
0.595738	0.636478	0.672746	0.702729	0.725892	0.742651	0.753905	0.760725	0.764111	0.76502	0.764396	0.763047	0.761508	0.760236	0.759663	0.760068	0.761455	0.763621	0.766295	0.769213	0.772122	0.774855	0.777334	0.779583	0.781575	0.783367	0.785077	0.786659	0.788078	0.789369	0.790577	0.791747	0.79285	0.793989	0.795163	0.796297	0.797295	0.798197	0.798979	0.799617	0.800052	0.800203	0.799948	0.799236	0.798033	0.796331	0.794067	0.791131	0.787428	0.782876
0.617434	0.658977	0.695656	0.725727	0.748771	0.765246	0.776083	0.782479	0.785618	0.78651	0.786053	0.785076	0.784265	0.784071	0.784834	0.786765	0.789919	0.794074	0.798759	0.803516	0.808003	0.812067	0.815684	0.818901	0.821736	0.824262	0.826568	0.828713	0.83072	0.832624	0.834467	0.836299	0.838135	0.839971	0.841799	0.843601	0.845326	0.84693	0.848339	0.849544	0.850513	0.851193	0.851494	0.851364	0.850712	0.849493	0.847722	0.845383	0.842442	0.838852
0.593406	0.632524	0.667009	0.695141	0.716557	0.731776	0.741695	0.747347	0.749879	0.750252	0.749255	0.747571	0.745867	0.74471	0.744483	0.745307	0.747119	0.749703	0.752833	0.756252	0.759752	0.763202	0.766507	0.769545	0.772339	0.775003	0.777594	0.780035	0.782252	0.784279	0.786183	0.788012	0.789761	0.791491	0.793219	0.794929	0.796528	0.798066	0.799493	0.800737	0.801799	0.802601	0.803048	0.80312	0.802776	0.802006	0.800754	0.798931	0.796459	0.79326
0.583855	0.623742	0.658475	0.68627	0.706795	0.720526	0.728395	0.731502	0.730892	0.727547	0.722408	0.716412	0.710341	0.70473	0.699895	0.696013	0.693194	0.691392	0.690398	0.689949	0.689731	0.689534	0.68925	0.688827	0.688282	0.687671	0.687097	0.686566	0.686073	0.685618	0.685176	0.684755	0.684368	0.684061	0.683824	0.683581	0.683237	0.682847	0.682418	0.681941	0.681378	0.680678	0.679791	0.678654	0.677219	0.675502	0.673497	0.671166	0.668463	0.665358
0.619241	0.662572	0.701116	0.733105	0.758167	0.776738	0.789692	0.798008	0.802777	0.805103	0.805901	0.805983	0.806064	0.806706	0.808282	0.81093	0.814646	0.819356	0.824819	0.830606	0.836295	0.841654	0.846602	0.851181	0.855444	0.859566	0.863527	0.867252	0.870779	0.874118	0.877271	0.880232	0.883001	0.885694	0.888343	0.890876	0.893205	0.895427	0.897476	0.899275	0.900759	0.901902	0.902672	0.902995	0.902774	0.901949	0.900459	0.898199	0.895103	0.891117
0.554378	0.591924	0.624907	0.651673	0.671973	0.686247	0.695204	0.699752	0.700958	0.699862	0.697357	0.694146	0.690764	0.687647	0.685128	0.68342	0.682576	0.682565	0.683208	0.684172	0.685115	0.68584	0.686257	0.68632	0.686099	0.685734	0.68531	0.684861	0.684436	0.684057	0.68374	0.68352	0.683408	0.683449	0.68361	0.683794	0.683932	0.684061	0.684122	0.684028	0.683751	0.683228	0.682336	0.680977	0.679055	0.67654	0.673373	0.669469	0.66472	0.659045
0.597969	0.635598	0.668412	0.694626	0.713902	0.726793	0.734233	0.73741	0.737513	0.735672	0.732846	0.72982	0.727107	0.725082	0.724031	0.724152	0.725424	0.727572	0.730238	0.733094	0.735938	0.738644	0.741166	0.743443	0.745473	0.747356	0.749159	0.750836	0.752348	0.75374	0.7551	0.756467	0.7578	0.759186	0.760566	0.761858	0.763	0.764054	0.764973	0.765702	0.766282	0.766671	0.766802	0.766677	0.766256	0.765549	0.764562	0.763251	0.761574	0.759483
0.613442	0.65266	0.687509	0.716241	0.738386	0.754338	0.764889	0.77103	0.773799	0.77414	0.772932	0.771021	0.769138	0.767751	0.767148	0.767505	0.768849	0.771116	0.774052	0.777274	0.780434	0.783409	0.786184	0.788759	0.79122	0.793602	0.795935	0.798172	0.800318	0.802395	0.804365	0.806165	0.8078	0.809362	0.810897	0.812395	0.813784	0.815035	0.81609	0.816969	0.817755	0.818386	0.818771	0.818859	0.818576	0.817923	0.816907	0.81551	0.81369	0.811373
0.569014	0.605345	0.636841	0.661899	0.680307	0.692593	0.699669	0.702701	0.702741	0.700613	0.697091	0.692993	0.689031	0.685638	0.683052	0.681348	0.6805	0.680423	0.680988	0.682018	0.683308	0.684643	0.68586	0.686968	0.687959	0.688824	0.689592	0.69028	0.690936	0.691582	0.692211	0.692808	0.693338	0.693903	0.694548	0.695224	0.695853	0.696413	0.696832	0.69711	0.697243	0.697205	0.696922	0.696331	0.695392	0.694075	0.692325	0.690064	0.687244	0.68383
0.609439	0.652643	0.691003	0.72272	0.747331	0.765194	0.777085	0.783919	0.786709	0.786438	0.784092	0.780502	0.776373	0.77236	0.768972	0.766475	0.764871	0.764054	0.763902	0.76429	0.764975	0.765761	0.766513	0.767204	0.767909	0.768669	0.769465	0.770236	0.770986	0.771721	0.772478	0.773273	0.774014	0.774738	0.775524	0.77638	0.777265	0.778156	0.778967	0.779627	0.780122	0.78043	0.780439	0.780051	0.779186	0.777816	0.775913	0.773413	0.770277	0.766479
0.59848	0.638967	0.674351	0.70284	0.72413	0.738717	0.747519	0.751709	0.752466	0.750826	0.747734	0.743974	0.740196	0.736903	0.734476	0.733093	0.732703	0.733092	0.734063	0.735439	0.737044	0.738678	0.740169	0.741423	0.742523	0.743549	0.744507	0.745347	0.746108	0.746856	0.74758	0.748256	0.74889	0.749549	0.75021	0.750876	0.751503	0.752081	0.752545	0.752835	0.752934	0.752777	0.752346	0.75159	0.750438	0.748862	0.746845	0.744338	0.741265	0.737574
0.608992	0.650405	0.687213	0.717648	0.741215	0.7583	0.76976	0.77662	0.77991	0.780603	0.779623	0.777913	0.776155	0.774831	0.774258	0.774713	0.776342	0.779005	0.7824	0.786161	0.79	0.79376	0.797367	0.800802	0.804089	0.807221	0.810176	0.812977	0.815611	0.818083	0.820406	0.822631	0.824785	0.826909	0.829013	0.831085	0.833049	0.834907	0.836568	0.838044	0.83936	0.840435	0.841157	0.841463	0.84129	0.840619	0.839424	0.837638	0.835185	0.831958
0.601042	0.641621	0.677573	0.707287	0.730454	0.747467	0.759174	0.766671	0.770945	0.772844	0.773209	0.772801	0.772295	0.772309	0.773234	0.775229	0.778246	0.782052	0.78639	0.79105	0.795811	0.800451	0.804806	0.808796	0.812483	0.815869	0.819061	0.822032	0.82477	0.827334	0.829791	0.832167	0.834422	0.836619	0.838804	0.8409	0.84282	0.844572	0.846157	0.847543	0.848744	0.849689	0.850263	0.850417	0.850104	0.849307	0.847994	0.846077	0.843438	0.839982
0.623926	0.666236	0.704119	0.736038	0.761705	0.781493	0.796188	0.806761	0.814148	0.819293	0.823116	0.826415	0.829789	0.833734	0.83864	0.844684	0.851769	0.859715	0.868309	0.877272	0.886243	0.894865	0.902977	0.910554	0.917682	0.924497	0.931088	0.937473	0.943687	0.94978	0.955653	0.961275	0.966672	0.971974	0.977135	0.982114	0.986822	0.991276	0.995459	0.99936	1.00297	1.00619	1.00891	1.01111	1.01268	1.01353	1.01354	1.01262	1.01071	1.00769
0.583028	0.623428	0.659278	0.688949	0.712213	0.729712	0.74241	0.751354	0.757479	0.761623	0.764614	0.767163	0.769865	0.773227	0.777582	0.783046	0.789532	0.796761	0.804374	0.811908	0.81896	0.825237	0.830679	0.835381	0.839432	0.842841	0.845718	0.848216	0.850472	0.852632	0.85479	0.857007	0.859321	0.8618	0.864402	0.867052	0.869608	0.871965	0.873954	0.875491	0.876561	0.877049	0.876749	0.8755	0.873107	0.869404	0.864235	0.857429	0.848826	0.838292
0.61571	0.657173	0.694004	0.724655	0.748921	0.767256	0.780409	0.789412	0.795322	0.799121	0.801669	0.803624	0.805576	0.808007	0.811351	0.815842	0.821491	0.828134	0.835437	0.842954	0.850376	0.857534	0.8643	0.870573	0.876502	0.882122	0.887467	0.892551	0.897457	0.90223	0.906879	0.911349	0.915633	0.919859	0.92409	0.928257	0.93221	0.935931	0.939445	0.942689	0.945581	0.948015	0.94993	0.951268	0.951897	0.951678	0.950462	0.948074	0.94432	0.939061
0.600594	0.640796	0.676594	0.706389	0.729746	0.747011	0.759024	0.766843	0.771468	0.773749	0.77444	0.774274	0.773842	0.77369	0.774246	0.775761	0.778306	0.781824	0.786014	0.790453	0.794836	0.799019	0.802967	0.806712	0.810298	0.81372	0.816948	0.820038	0.822984	0.825744	0.828297	0.830668	0.832917	0.83514	0.837359	0.839566	0.841718	0.843815	0.845771	0.847569	0.849213	0.850608	0.851599	0.852089	0.851977	0.851189	0.84967	0.847368	0.844211	0.84011
0.594873	0.636915	0.674221	0.70502	0.728913	0.746321	0.757997	0.764909	0.768195	0.768783	0.767417	0.764872	0.761964	0.759349	0.757458	0.756505	0.756417	0.757026	0.758209	0.759807	0.761636	0.763497	0.76523	0.766793	0.768258	0.769636	0.770933	0.772116	0.7732	0.774227	0.775212	0.776148	0.777026	0.777892	0.778772	0.779713	0.78063	0.781536	0.78234	0.782968	0.783361	0.783486	0.783262	0.782609	0.781441	0.779719	0.777403	0.774434	0.770733	0.766248
0.590589	0.630524	0.665618	0.694227	0.716185	0.732028	0.742552	0.74871	0.751597	0.752206	0.751394	0.749813	0.748005	0.746491	0.74574	0.746006	0.747308	0.749472	0.752191	0.755151	0.758155	0.761059	0.763783	0.76628	0.768511	0.770542	0.772483	0.774306	0.775967	0.777505	0.778982	0.780431	0.781815	0.783237	0.784702	0.786134	0.787438	0.788663	0.789783	0.790709	0.791395	0.791757	0.791665	0.791072	0.789934	0.788214	0.785844	0.78273	0.778753	0.77383
0.600401	0.641069	0.677133	0.707025	0.730495	0.748085	0.760716	0.769417	0.775135	0.77869	0.780818	0.782247	0.783663	0.785631	0.788485	0.792349	0.797193	0.802894	0.809132	0.815485	0.821653	0.827452	0.832817	0.837809	0.842425	0.846698	0.850619	0.854252	0.857632	0.860795	0.863735	0.866497	0.869143	0.871766	0.874364	0.876895	0.879346	0.881687	0.883813	0.885667	0.887251	0.888479	0.889214	0.889351	0.888768	0.887356	0.88503	0.881719	0.87736	0.87183
0.57902	0.619874	0.655907	0.685488	0.708435	0.725262	0.736803	0.744015	0.747903	0.749384	0.749281	0.748367	0.747385	0.746885	0.747198	0.748488	0.750684	0.753576	0.756959	0.760587	0.764193	0.767553	0.770561	0.773091	0.775193	0.776991	0.778587	0.779967	0.781142	0.782191	0.783211	0.78425	0.785324	0.786501	0.787753	0.789005	0.790226	0.791447	0.792568	0.793476	0.794086	0.794274	0.793897	0.792897	0.791166	0.788573	0.784986	0.780286	0.774353	0.767064
0.596436	0.636909	0.672844	0.702576	0.725747	0.742814	0.754653	0.762269	0.766619	0.768642	0.769253	0.769329	0.769573	0.77044	0.772227	0.775047	0.778807	0.783312	0.788327	0.793575	0.79878	0.803699	0.808084	0.811778	0.814904	0.817671	0.820101	0.822213	0.824095	0.825887	0.827674	0.829491	0.831336	0.833247	0.835197	0.837099	0.838904	0.840617	0.842108	0.843304	0.844141	0.844505	0.844259	0.843328	0.841612	0.838996	0.835349	0.830518	0.824357	0.816733
0.601939	0.642334	0.678357	0.708453	0.732355	0.750535	0.763837	0.773175	0.779486	0.783697	0.786681	0.789143	0.791652	0.794677	0.798603	0.803573	0.809519	0.81618	0.823268	0.830464	0.83747	0.844046	0.850088	0.855522	0.86035	0.864707	0.868723	0.872448	0.875926	0.879277	0.882619	0.886009	0.889415	0.892888	0.896402	0.899869	0.903139	0.906172	0.908896	0.911296	0.913338	0.914913	0.915891	0.916162	0.915553	0.913914	0.911119	0.907015	0.901425	0.894182
0.589334	0.63082	0.667745	0.69841	0.72247	0.740424	0.753143	0.761664	0.766939	0.769822	0.771037	0.771275	0.771253	0.771646	0.772957	0.77541	0.779007	0.783537	0.788687	0.79406	0.799206	0.803765	0.807689	0.811163	0.814342	0.817322	0.820143	0.822779	0.825261	0.827681	0.830077	0.832384	0.834535	0.836592	0.8386	0.840518	0.842307	0.84402	0.845557	0.84676	0.847589	0.848061	0.848123	0.847693	0.846618	0.844739	0.841951	0.838172	0.833279	0.82714
0.601062	0.643096	0.680609	0.711986	0.736859	0.755552	0.768803	0.777593	0.782922	0.785655	0.786527	0.786238	0.78548	0.784914	0.785066	0.786202	0.788298	0.7911	0.794348	0.797862	0.801471	0.805024	0.808401	0.811461	0.814249	0.816903	0.819457	0.821819	0.823983	0.826	0.827917	0.829738	0.831473	0.833227	0.835037	0.83683	0.838558	0.840271	0.841893	0.843329	0.84452	0.845367	0.845695	0.845378	0.844321	0.84247	0.839755	0.836083	0.831364	0.825529
0.588912	0.629578	0.665758	0.695847	0.719529	0.737181	0.749493	0.75739	0.761897	0.764011	0.764662	0.764593	0.764384	0.764517	0.76532	0.766961	0.769425	0.772614	0.776303	0.780243	0.784086	0.787518	0.790387	0.792715	0.794566	0.796037	0.797243	0.798272	0.799213	0.800122	0.801053	0.802025	0.802998	0.804003	0.805087	0.806213	0.807265	0.808188	0.808862	0.809206	0.809231	0.808938	0.808197	0.806886	0.804896	0.802158	0.798558	0.793957	0.788218	0.781246
0.623494	0.666574	0.705147	0.737545	0.763315	0.782761	0.796724	0.806243	0.812303	0.815787	0.817567	0.818476	0.819201	0.820362	0.822424	0.825555	0.829661	0.834581	0.84017	0.846187	0.852228	0.857901	0.863059	0.867764	0.872188	0.876417	0.880552	0.884601	0.88843	0.892041	0.895473	0.898712	0.901733	0.904588	0.907323	0.909961	0.912465	0.914877	0.91713	0.919187	0.921048	0.922603	0.923725	0.924362	0.924511	0.924127	0.923124	0.921389	0.918821	0.91531
[truncated: 1,001 more columns]
