# Supplementary material for: Application of visible and near-infrared spectroscopy to classification of Miscanthus species
Source: PLoS One. 2017 Apr 3;12(4):e0171360. doi: 10.1371/journal.pone.0171360 (PMC5378329; doi:10.1371/journal.pone.0171360)
Supplement: S2 Table — (XLSX) [file pone.0171360.s002.xlsx]

## Sheet: Sheet1
				Table S2. The data of visible and near-infrared spectroscopy with baseline treatment and classification for the validation set
400	402	404	406	408	410	412	414	416	418	420	422	424	426	428	430	432	434	436	438	440	442	444	446	448	450	452	454	456	458	460	462	464	466	468	470	472	474	476	478	480	482	484	486	488	490	492	494	496	498
0.603983	0.641612	0.674902	0.702498	0.724291	0.740798	0.773236	0.782905	0.78973	0.794569	0.79822	0.801406	0.804743	0.808755	0.81374	0.819798	0.826844	0.834674	0.842982	0.851442	0.859712	0.867522	0.8748	0.881646	0.888109	0.894175	0.899857	0.90519	0.910225	0.914982	0.919454	0.923682	0.927715	0.931653	0.935536	0.9393	0.996732	1.00091	1.00483	1.00844	1.01173	1.01466	1.01709	1.01893	1.02009	0.960036	0.95864	0.956137	0.952418	0.947407
0.591726	0.628339	0.660835	0.687845	0.709253	0.725532	0.764019	0.774081	0.781719	0.787683	0.792646	0.797165	0.80181	0.807115	0.813385	0.82071	0.829008	0.83809	0.847586	0.857091	0.866229	0.874759	0.882595	0.88981	0.896587	0.903038	0.909123	0.914817	0.920217	0.92541	0.930426	0.935214	0.93969	0.943924	0.947994	0.951941	0.924565	0.927826	0.93088	0.933648	0.936129	0.93835	0.940306	0.941944	0.943205	0.974607	0.974191	0.972968	0.970799	0.967554
0.573488	0.607975	0.638379	0.663285	0.682517	0.696526	0.706107	0.712262	0.715936	0.718002	0.719174	0.720012	0.720989	0.722484	0.724743	0.727891	0.731868	0.73654	0.74172	0.747128	0.752424	0.75735	0.761819	0.765865	0.769515	0.772811	0.775829	0.778631	0.781279	0.783823	0.786307	0.788741	0.791108	0.793461	0.795812	0.798147	0.800422	0.802611	0.80462	0.806383	0.807893	0.809096	0.809893	0.810243	0.810041	0.809219	0.80772	0.80544	0.802253	0.798069
0.581274	0.616991	0.648516	0.674416	0.694596	0.709563	0.75337	0.763538	0.771076	0.776739	0.781337	0.785618	0.790143	0.795277	0.801278	0.808231	0.816043	0.824526	0.83339	0.842327	0.851062	0.859365	0.867142	0.874381	0.881084	0.887298	0.893116	0.89862	0.903829	0.908752	0.913385	0.917789	0.92201	0.926155	0.930214	0.934108	0.967385	0.970892	0.974111	0.977044	0.979649	0.981829	0.983441	0.984404	0.98464	0.956004	0.954705	0.952294	0.948645	0.943646
0.611822	0.651846	0.687803	0.718354	0.743266	0.763003	0.748613	0.758144	0.799106	0.806179	0.812142	0.817668	0.823277	0.785367	0.790764	0.797165	0.804492	0.812481	0.82077	0.829047	0.837058	0.844627	0.851672	0.858174	0.864161	0.869667	0.874779	0.879594	0.884132	0.888415	0.892435	0.896258	0.899955	0.903628	0.907294	0.91088	0.901208	0.904037	0.906618	0.908984	0.911109	0.912906	0.91427	0.915114	0.915306	0.929335	0.927461	0.924399	0.920057	0.914338
0.611915	0.651163	0.686086	0.715266	0.738562	0.756429	0.749314	0.758687	0.765876	0.771212	0.710399	0.779513	0.783787	0.785427	0.790714	0.797031	0.804265	0.812113	0.820274	0.828442	0.836338	0.843756	0.850619	0.856946	0.86273	0.867989	0.872821	0.877333	0.881559	0.88551	0.889198	0.892703	0.896075	0.899424	0.902765	0.906067	0.894603	0.89771	0.90052	0.903043	0.905319	0.907318	0.908927	0.910099	0.910745	0.92295	0.920848	0.917558	0.912969	0.906977
0.599496	0.637293	0.670736	0.698383	0.720207	0.736795	0.749029	0.757778	0.704901	0.708002	0.710219	0.712699	0.715376	0.781911	0.786889	0.792838	0.799687	0.807246	0.815196	0.823201	0.830998	0.838413	0.845349	0.851862	0.85797	0.863698	0.869075	0.874195	0.879075	0.883721	0.88812	0.892295	0.89626	0.900112	0.903861	0.907428	1.01166	1.01582	1.0197	1.02329	1.02653	1.02935	1.03163	1.03329	1.03419	0.927903	0.927565	0.926458	0.924457	0.921448
0.602498	0.640649	0.674589	0.702858	0.725354	0.742674	0.755663	0.765227	0.772191	0.777308	0.781367	0.785101	0.789122	0.793837	0.799503	0.806207	0.813869	0.822217	0.830932	0.839672	0.848166	0.856202	0.863628	0.870492	0.876866	0.882748	0.888205	0.893337	0.898199	0.902814	0.907187	0.911357	0.915376	0.919319	0.923172	0.926895	0.930465	0.933848	0.936933	0.939672	0.942097	0.944176	0.945798	0.946864	0.947247	0.946842	0.945533	0.943204	0.93975	0.935031
0.60274	0.642008	0.676949	0.706117	0.729437	0.747414	0.760882	0.770737	0.767193	0.771235	0.774222	0.776882	0.779855	0.7996	0.805218	0.811918	0.819672	0.828138	0.836921	0.8456	0.853911	0.861717	0.868948	0.875623	0.881812	0.887507	0.892692	0.897482	0.902007	0.906329	0.910444	0.914314	0.917987	0.921595	0.925125	0.928503	1.00736	1.01148	1.01532	1.01887	1.02207	1.02485	1.02711	1.02875	1.02964	0.944562	0.94285	0.940076	0.93611	0.930845
0.602358	0.641816	0.677041	0.70661	0.730273	0.748487	0.76211	0.772092	0.779333	0.784614	0.78872	0.792397	0.796251	0.800765	0.806276	0.812898	0.820519	0.828868	0.837583	0.846309	0.854774	0.862769	0.870138	0.876956	0.883298	0.889194	0.894712	0.8999	0.904816	0.909522	0.914023	0.918292	0.92235	0.926302	0.930165	0.933883	0.937396	0.940728	0.943783	0.946498	0.948829	0.950779	0.952314	0.95337	0.953832	0.953591	0.952512	0.950412	0.947151	0.942626
0.611889	0.65119	0.660835	0.687845	0.709253	0.756201	0.769837	0.780061	0.80653	0.81373	0.81996	0.825846	0.83195	0.813558	0.819746	0.826883	0.83503	0.844078	0.853679	0.863371	0.872703	0.881443	0.889529	0.896996	0.903888	0.910353	0.91657	0.92245	0.927975	0.933226	0.938268	0.943087	0.947665	0.952055	0.956272	0.960303	0.964088	0.967692	0.971069	0.97418	0.977036	0.979563	0.9816	0.98306	0.983905	0.984091	0.983546	0.982139	0.979708	0.976092
0.580559	0.614844	0.645041	0.669827	0.688998	0.702996	0.712588	0.71877	0.722554	0.724806	0.726271	0.727566	0.729192	0.731427	0.734431	0.738272	0.742887	0.748162	0.753907	0.759919	0.765907	0.771559	0.776675	0.781264	0.785465	0.789364	0.792973	0.796295	0.79942	0.802444	0.805398	0.808262	0.811041	0.813746	0.816365	0.818886	0.82128	0.823555	0.825637	0.827531	0.829194	0.830539	0.831509	0.832122	0.832338	0.832107	0.831354	0.83	0.82795	0.825112
0.598265	0.635665	0.668848	0.696447	0.718385	0.735179	0.747672	0.756757	0.763253	0.768005	0.771818	0.77533	0.779072	0.783476	0.788825	0.795198	0.802478	0.810394	0.818654	0.82695	0.83495	0.842467	0.849484	0.85605	0.862137	0.867753	0.872984	0.877918	0.882611	0.887046	0.891224	0.895183	0.898972	0.902661	0.906223	0.909659	0.912942	0.916039	0.918859	0.921406	0.923715	0.925747	0.927387	0.928596	0.929298	0.929421	0.92886	0.927528	0.925333	0.922178
0.620647	0.661053	0.687803	0.718354	0.743266	0.771347	0.785741	0.796515	0.786191	0.791362	0.795492	0.799222	0.803119	0.830494	0.836782	0.844171	0.852619	0.861959	0.871828	0.881716	0.891217	0.900164	0.90854	0.916363	0.923624	0.930535	0.937111	0.943273	0.949063	0.954586	0.959907	0.964972	0.969728	0.974277	0.978676	0.982922	0.986967	0.990806	0.994362	0.997641	1.00065	1.00329	1.00541	1.00693	1.00777	1.00789	1.0072	1.00551	1.00266	0.998481
0.587154	0.622809	0.654301	0.680286	0.700623	0.715807	0.726668	0.734125	0.739123	0.742493	0.745019	0.747341	0.749966	0.753233	0.757371	0.762391	0.768177	0.774571	0.781359	0.788267	0.795044	0.801465	0.807395	0.812719	0.817584	0.82208	0.826227	0.829996	0.833434	0.836652	0.83972	0.842677	0.845539	0.848374	0.851136	0.853764	0.856257	0.858642	0.860839	0.862812	0.864527	0.865891	0.866794	0.867238	0.867169	0.866541	0.865279	0.86327	0.860401	0.856563
0.600785	0.638466	0.649307	0.674999	0.695032	0.737601	0.749585	0.758082	0.793801	0.800671	0.806492	0.811917	0.817473	0.780986	0.785665	0.791343	0.797959	0.805262	0.812911	0.820598	0.828075	0.835175	0.841814	0.847939	0.8536	0.858811	0.863722	0.868364	0.872739	0.876881	0.880811	0.884561	0.888156	0.891658	0.895076	0.898396	0.90156	0.90452	0.907209	0.90963	0.911828	0.913748	0.915274	0.916356	0.916886	0.916765	0.915933	0.914287	0.911736	0.908196
0.59901	0.638155	0.669635	0.697187	0.719296	0.741575	0.753882	0.762476	0.785692	0.789683	0.792697	0.795427	0.798402	0.783031	0.787344	0.792695	0.798925	0.805809	0.813089	0.820478	0.827651	0.83437	0.840529	0.846037	0.850946	0.855395	0.859504	0.863316	0.866799	0.870011	0.873049	0.876004	0.878912	0.881819	0.884742	0.887634	0.890384	0.892968	0.895344	0.897501	0.899371	0.90086	0.901807	0.902075	0.901508	0.900021	0.897549	0.893996	0.88923	0.883149
0.591154	0.628566	0.662092	0.690407	0.713279	0.731115	0.744647	0.754788	0.762465	0.768515	0.773641	0.778432	0.783362	0.788824	0.795058	0.802113	0.809947	0.818392	0.827179	0.835952	0.84444	0.852427	0.859812	0.86655	0.872647	0.87817	0.883306	0.888126	0.892655	0.896909	0.900954	0.904861	0.908675	0.912443	0.916136	0.919765	0.923247	0.926518	0.929463	0.932055	0.934332	0.936208	0.93753	0.938201	0.938097	0.937071	0.935007	0.931787	0.927263	0.921297
0.610602	0.64908	0.671738	0.700431	0.723136	0.751836	0.764932	0.774544	0.812692	0.819041	0.824456	0.829577	0.834872	0.802217	0.807713	0.814301	0.821864	0.830103	0.838702	0.847376	0.855889	0.864011	0.871649	0.878866	0.885672	0.892054	0.898046	0.903708	0.909109	0.914257	0.919117	0.923693	0.928016	0.932177	0.936187	0.940019	0.943691	0.94723	0.950553	0.953585	0.956286	0.958678	0.960714	0.962308	0.963355	0.963782	0.963486	0.962351	0.960276	0.957192
0.594234	0.631136	0.665494	0.692096	0.712947	0.72504	0.735154	0.741678	0.797765	0.803236	0.80779	0.812079	0.816583	0.752114	0.754615	0.758036	0.762347	0.767439	0.773065	0.778926	0.784748	0.790319	0.795541	0.800377	0.804821	0.808992	0.812928	0.816565	0.8199	0.823053	0.826107	0.82907	0.831906	0.834707	0.8375	0.840214	0.842773	0.845223	0.847548	0.849687	0.851634	0.8533	0.854542	0.855287	0.855499	0.855155	0.854223	0.852632	0.850302	0.847188
0.619599	0.658956	0.680193	0.708258	0.730628	0.763311	0.776123	0.785394	0.791633	0.795994	0.799326	0.802339	0.805568	0.812478	0.818056	0.824753	0.832473	0.841036	0.850105	0.859233	0.868089	0.876469	0.884324	0.891656	0.89857	0.905148	0.911354	0.917167	0.922688	0.928026	0.933172	0.938123	0.942851	0.947428	0.951916	0.956283	0.96044	0.964371	0.96804	0.971452	0.974585	0.977332	0.979583	0.981329	0.982506	0.983024	0.982772	0.981644	0.979511	0.976236
0.602666	0.636414	0.669028	0.696229	0.717816	0.734277	0.746454	0.755258	0.770641	0.775756	0.779828	0.783529	0.787455	0.792081	0.797679	0.804338	0.811998	0.820488	0.829363	0.838191	0.846707	0.854784	0.862357	0.869418	0.876075	0.882357	0.888262	0.893803	0.899044	0.904036	0.90879	0.913291	0.917522	0.92157	0.92552	0.929328	0.932926	0.936352	0.93957	0.942506	0.945113	0.947376	0.949285	0.950778	0.95176	0.952168	0.95192	0.950876	0.948905	0.919922
0.601049	0.610613	0.642434	0.668764	0.689321	0.704511	0.715167	0.722286	0.764248	0.769082	0.772835	0.776193	0.779768	0.784	0.789132	0.795251	0.802276	0.809962	0.818003	0.826088	0.834021	0.841626	0.848783	0.85556	0.861994	0.868089	0.873842	0.879346	0.88463	0.889698	0.894503	0.899051	0.903378	0.907602	0.911693	0.915593	0.919268	0.922765	0.926067	0.929115	0.931915	0.93444	0.936651	0.938505	0.939929	0.940896	0.941341	0.941129	0.940142	0.817838
0.594483	0.590447	0.619664	0.643803	0.662699	0.67676	0.686815	0.693826	0.755	0.75935	0.762819	0.766058	0.769552	0.773703	0.778776	0.784761	0.791524	0.798901	0.806664	0.81452	0.822153	0.829392	0.83615	0.84236	0.848013	0.853252	0.858216	0.86284	0.867124	0.871134	0.874955	0.878652	0.882197	0.885607	0.888916	0.892114	0.895108	0.897866	0.900347	0.902613	0.904662	0.906421	0.907789	0.908722	0.909137	0.908979	0.908172	0.906634	0.904269	0.798069
0.57497	0.610118	0.641245	0.667036	0.687381	0.702752	0.713937	0.721845	0.727395	0.731375	0.734455	0.737272	0.740293	0.743852	0.748202	0.753467	0.759588	0.766381	0.773599	0.781008	0.788319	0.795245	0.801581	0.807376	0.812682	0.817532	0.821975	0.826067	0.829906	0.833582	0.837124	0.840487	0.843674	0.84678	0.849806	0.852682	0.855366	0.857936	0.860305	0.862437	0.864318	0.865896	0.867052	0.867743	0.867912	0.867503	0.86642	0.864516	0.861658	0.857716
0.605578	0.644586	0.702125	0.732833	0.757549	0.74149	0.753191	0.761293	0.766766	0.770509	0.77327	0.775681	0.778275	0.781505	0.785681	0.790922	0.823484	0.831991	0.840955	0.84996	0.858581	0.8666	0.873955	0.880737	0.887074	0.892981	0.898494	0.903613	0.908459	0.913146	0.917703	0.922086	0.926285	0.930392	0.934454	0.938415	0.9422	0.945781	0.949094	0.952093	0.954694	0.956792	0.958307	0.959202	0.959347	0.95861	0.956869	0.953962	0.949708	0.943982
0.595962	0.632335	0.664457	0.69097	0.711876	0.727735	0.739435	0.747927	0.754038	0.758445	0.761783	0.764763	0.768002	0.771931	0.7768	0.782623	0.789347	0.796735	0.804494	0.812296	0.819859	0.826999	0.83367	0.839892	0.845648	0.850949	0.855923	0.860649	0.865128	0.869362	0.873364	0.877158	0.880741	0.884204	0.887519	0.890721	0.893756	0.896596	0.899161	0.901454	0.903543	0.905429	0.906999	0.908237	0.909092	0.909499	0.909388	0.908703	0.907371	0.905316
0.601718	0.638975	0.671776	0.698704	0.719769	0.767068	0.780591	0.790521	0.797765	0.803236	0.80779	0.812079	0.816583	0.821694	0.827691	0.834651	0.792774	0.799898	0.807361	0.814882	0.822231	0.829229	0.835805	0.84201	0.847874	0.853403	0.858584	0.863514	0.868225	0.872725	0.877001	0.88106	0.88492	0.888682	0.892343	0.89584	0.899192	0.902382	0.905321	0.907991	0.910421	0.912643	0.914555	0.916091	0.917183	0.917777	0.917788	0.917119	0.915717	0.913528
0.586665	0.622428	0.653849	0.67957	0.699537	0.763484	0.776338	0.785395	0.791633	0.795994	0.799326	0.802339	0.805568	0.809379	0.814043	0.819765	0.75823	0.763935	0.770097	0.776455	0.782771	0.788831	0.794431	0.799586	0.804379	0.808857	0.813017	0.816873	0.820492	0.823987	0.82737	0.830621	0.833764	0.836893	0.839977	0.842939	0.84573	0.848406	0.850888	0.853129	0.855115	0.856769	0.85801	0.8588	0.859085	0.85884	0.85799	0.856413	0.853987	0.850624
0.598353	0.635637	0.66872	0.696256	0.718187	0.735097	0.747871	0.757406	0.764531	0.769943	0.774287	0.77824	0.782409	0.787238	0.792951	0.799628	0.807186	0.815409	0.823972	0.832517	0.840798	0.8486	0.855821	0.862522	0.868823	0.874765	0.88034	0.885631	0.890708	0.895607	0.90031	0.904772	0.909	0.913106	0.917092	0.920901	0.924493	0.927906	0.931071	0.933937	0.936478	0.938722	0.940634	0.942185	0.943285	0.943857	0.943779	0.942912	0.941141	0.938377
0.608552	0.645691	0.678377	0.705191	0.726022	0.741459	0.752445	0.759928	0.764738	0.767623	0.769362	0.770761	0.77242	0.774781	0.778094	0.782391	0.787501	0.793149	0.799108	0.805183	0.811163	0.81687	0.822229	0.827186	0.831724	0.83597	0.84001	0.843847	0.847434	0.850812	0.854092	0.857347	0.86055	0.863719	0.866864	0.86991	0.872755	0.875426	0.877886	0.880106	0.88212	0.883874	0.885288	0.886278	0.886766	0.886718	0.886098	0.884831	0.882814	0.879939
0.606596	0.646139	0.681423	0.71108	0.734986	0.758408	0.77291	0.78404	0.792619	0.799409	0.805119	0.810385	0.815731	0.821613	0.828378	0.836186	0.836034	0.845421	0.855284	0.865119	0.874526	0.883288	0.912073	0.920161	0.927742	0.935034	0.942088	0.948775	0.9551	0.961117	0.966901	0.972468	0.977801	0.98289	0.95734	0.961425	0.965308	0.968963	0.972345	0.97545	0.978224	0.980545	0.982255	0.983296	0.983612	0.983105	0.981605	0.978889	0.974767	0.969071
0.6003	0.638619	0.67303	0.702139	0.725737	0.74427	0.758524	0.769386	0.77773	0.78435	0.789928	0.79513	0.800498	0.806394	0.813078	0.820743	0.829384	0.838713	0.848366	0.857995	0.867288	0.875994	0.88401	0.891418	0.89831	0.904642	0.910413	0.915691	0.920639	0.925333	0.929757	0.93393	0.937926	0.941877	0.945784	0.949567	0.953149	0.95658	0.959781	0.96266	0.965119	0.967062	0.968402	0.969035	0.968805	0.967568	0.965158	0.961389	0.956113	0.949211
0.607272	0.647916	0.684372	0.715174	0.74014	0.759687	0.77457	0.785791	0.794331	0.801027	0.806639	0.811821	0.817115	0.822968	0.829704	0.837496	0.846319	0.856009	0.866188	0.876329	0.885958	0.894826	0.902889	0.91013	0.916601	0.922496	0.927849	0.932734	0.937249	0.941523	0.945614	0.949542	0.953321	0.95706	0.96082	0.96457	0.968216	0.971704	0.974925	0.977786	0.980192	0.981959	0.982896	0.982869	0.981721	0.979291	0.975386	0.969807	0.962329	0.952829
0.603983	0.641612	0.674902	0.702498	0.724291	0.740798	0.752843	0.761339	0.767193	0.771235	0.774222	0.776882	0.779855	0.814899	0.820988	0.828108	0.836224	0.845182	0.854692	0.864302	0.87358	0.882292	0.896545	0.903729	0.910321	0.916467	0.922267	0.927746	0.932898	0.937804	0.942556	0.947159	0.951538	0.955718	0.960113	0.964355	0.968358	0.97212	0.975617	0.978846	0.981821	0.984471	0.986649	0.988318	0.989416	0.989899	0.989667	0.988569	0.986435	0.983079
0.591726	0.628339	0.660835	0.687845	0.709253	0.725532	0.73747	0.745978	0.751978	0.756382	0.759967	0.763323	0.766901	0.841275	0.849021	0.857914	0.867943	0.878882	0.890319	0.901757	0.912759	0.92307	0.843288	0.849418	0.855069	0.860282	0.865122	0.869631	0.873838	0.877772	0.881493	0.885075	0.888518	0.89185	1.00655	1.01093	1.01519	1.01932	1.02317	1.02666	1.02972	1.03222	1.03394	1.03466	1.0342	1.03244	1.02918	1.02423	1.01737	1.0084
0.620062	0.660411	0.696478	0.726869	0.751552	0.771035	0.786085	0.797607	0.80653	0.81373	0.81996	0.825846	0.83195	0.802543	0.808222	0.814998	0.822777	0.83126	0.840072	0.848848	0.857313	0.865244	0.833424	0.839643	0.845353	0.850622	0.855612	0.860341	0.864792	0.868999	0.873004	0.876871	0.880613	0.884267	0.931699	0.935314	0.938747	0.942003	0.945029	0.947761	0.950136	0.952076	0.953543	0.954515	0.95488	0.954512	0.953298	0.951087	0.947717	0.943057
0.592016	0.629342	0.662584	0.690361	0.712568	0.729728	0.742696	0.752368	0.759572	0.765004	0.769387	0.773439	0.777723	0.782654	0.788467	0.795207	0.802754	0.810917	0.819418	0.827943	0.836228	0.844032	0.851283	0.85802	0.864326	0.870194	0.875672	0.880784	0.885632	0.890267	0.894671	0.898821	0.902723	0.906485	0.910139	0.913655	0.917036	0.920276	0.923268	0.925923	0.928242	0.930225	0.931812	0.932911	0.933396	0.933157	0.932054	0.929953	0.926738	0.922301
0.607727	0.646799	0.68148	0.710399	0.733509	0.751311	0.76461	0.774327	0.781485	0.7869	0.791242	0.795114	0.799101	0.803672	0.80919	0.815835	0.823539	0.832027	0.840955	0.849882	0.858506	0.866607	0.87411	0.881059	0.887561	0.893632	0.899322	0.904611	0.909564	0.914267	0.918737	0.922961	0.926949	0.930808	0.93458	0.938244	0.941734	0.945052	0.948173	0.951005	0.953463	0.955469	0.956963	0.957871	0.958091	0.95752	0.956045	0.953517	0.949797	0.944786
0.60423	0.642253	0.676232	0.704851	0.727948	0.746022	0.759929	0.770569	0.778789	0.785333	0.790891	0.796128	0.801559	0.80759	0.814503	0.822427	0.831317	0.840971	0.851021	0.861016	0.870629	0.879671	0.88805	0.895731	0.902809	0.909488	0.915813	0.921757	0.927388	0.932801	0.938056	0.943137	0.947998	0.952713	0.957333	0.961825	0.966135	0.970231	0.974015	0.977474	0.980619	0.983355	0.985538	0.987133	0.988088	0.988342	0.987785	0.986262	0.983621	0.979707
0.582646	0.618057	0.649307	0.674999	0.695032	0.709978	0.720687	0.72806	0.732993	0.736356	0.738914	0.741237	0.74378	0.74692	0.750871	0.75566	0.761214	0.767378	0.773954	0.780685	0.787344	0.793722	0.79962	0.804985	0.809923	0.814534	0.818849	0.822858	0.826588	0.830132	0.833559	0.836888	0.840078	0.843222	0.846295	0.849194	0.851882	0.854402	0.856744	0.858887	0.860837	0.862531	0.863889	0.864844	0.865367	0.865435	0.865012	0.863999	0.862271	0.859737
0.599907	0.636777	0.669635	0.697187	0.719296	0.736475	0.749549	0.759412	0.766894	0.772793	0.77777	0.782343	0.787031	0.792304	0.798529	0.805847	0.814133	0.823139	0.832549	0.841938	0.851011	0.859587	0.867616	0.875117	0.882176	0.888844	0.895123	0.901011	0.906602	0.911967	0.917126	0.922081	0.926791	0.931318	0.935706	0.939993	0.944107	0.948041	0.951711	0.955157	0.958347	0.96119	0.963577	0.965497	0.96689	0.967696	0.967815	0.967155	0.965597	0.963034
0.607401	0.645737	0.680016	0.708804	0.731855	0.749704	0.763196	0.773177	0.780514	0.786066	0.790634	0.79489	0.799352	0.804442	0.810481	0.817638	0.825823	0.834763	0.844122	0.853533	0.8627	0.871381	0.879473	0.887038	0.894183	0.929022	0.935724	0.942134	0.948199	0.953962	0.95953	0.964978	0.970227	0.943773	0.948262	0.952628	0.956798	0.960786	0.964563	0.968084	0.97129	0.974086	0.976383	0.978168	0.979368	0.979913	0.979695	0.97858	0.976412	0.973081
0.597982	0.6371	0.671738	0.700431	0.723136	0.740412	0.753168	0.762375	0.769004	0.773875	0.777696	0.78112	0.784701	0.788933	0.794148	0.800484	0.807841	0.81596	0.824463	0.832906	0.840938	0.84838	0.85516	0.861342	0.867075	0.872404	0.877354	0.881959	0.886269	0.890342	0.89419	0.897834	0.901275	0.904634	0.907967	0.911209	0.91427	0.917205	0.919923	0.922332	0.92437	0.926022	0.927198	0.927816	0.927758	0.926904	0.925109	0.922202	0.918034	0.912481
0.596523	0.633169	0.665494	0.692096	0.712947	0.728745	0.7404	0.74878	0.754681	0.758894	0.762129	0.765028	0.768108	0.771835	0.776511	0.782207	0.788782	0.79595	0.803419	0.810919	0.81822	0.82514	0.831632	0.837757	0.843515	0.853445	0.857936	0.862182	0.866225	0.870094	0.873781	0.877312	0.880723	0.883395	0.886953	0.890373	0.893633	0.896733	0.899597	0.902196	0.904592	0.906797	0.908742	0.910354	0.911555	0.912294	0.912502	0.912101	0.911021	0.90921
0.60836	0.646432	0.680193	0.708258	0.730628	0.747855	0.760796	0.770403	0.77761	0.783161	0.787703	0.791889	0.796264	0.801234	0.807096	0.81397	0.821782	0.83035	0.83931	0.848237	0.856765	0.864705	0.872105	0.879026	0.885544	0.891779	0.897737	0.903348	0.908685	0.913827	0.918782	0.92354	0.928074	0.932372	0.936491	0.940467	0.944275	0.947897	0.951261	0.954398	0.957296	0.959891	0.962077	0.963845	0.965195	0.966103	0.966487	0.966249	0.96531	0.963552
0.606351	0.645282	0.680104	0.709403	0.732988	0.751319	0.765212	0.775678	0.783606	0.789775	0.794952	0.799796	0.804802	0.810332	0.816681	0.824019	0.832295	0.841315	0.850774	0.860244	0.869285	0.877696	0.885469	0.892635	0.899238	0.90545	0.911428	0.917054	0.922329	0.927324	0.932087	0.936652	0.940985	0.945136	0.94914	0.95304	0.956801	0.960381	0.963653	0.966604	0.969264	0.971553	0.973314	0.97446	0.974916	0.974597	0.973363	0.971052	0.967493	0.96251
0.582826	0.620562	0.654255	0.682509	0.705058	0.722324	0.735189	0.744701	0.751767	0.757167	0.761588	0.76566	0.76992	0.774737	0.78029	0.786652	0.793785	0.801614	0.809912	0.818301	0.82631	0.833626	0.84018	0.846043	0.851328	0.856203	0.860862	0.865351	0.86956	0.873545	0.877392	0.881142	0.884719	0.888124	0.891382	0.894536	0.897567	0.900442	0.903051	0.905382	0.907421	0.909092	0.910269	0.910878	0.910865	0.910168	0.908678	0.906246	0.902707	0.897907
0.615386	0.655766	0.691761	0.721897	0.74595	0.764386	0.778099	0.78819	0.795618	0.801226	0.805799	0.810013	0.814383	0.81931	0.825076	0.831868	0.839719	0.848445	0.857672	0.86693	0.875803	0.884019	0.891511	0.898315	0.90454	0.910303	0.915682	0.920675	0.925336	0.929734	0.933932	0.937975	0.94184	0.945572	0.949221	0.952815	0.956292	0.959612	0.962658	0.965416	0.967826	0.969756	0.971024	0.971528	0.97116	0.969805	0.967315	0.963527	0.958274	0.951436
0.606877	0.646129	0.681009	0.70992	0.732521	0.74937	0.761506	0.769979	0.775741	0.779708	0.782676	0.785285	0.788052	0.791407	0.795634	0.800801	0.806836	0.813576	0.820703	0.82781	0.834495	0.840589	0.846066	0.851013	0.855558	0.859779	0.863634	0.867148	0.870426	0.873566	0.876586	0.879486	0.882291	0.885088	0.887891	0.890647	0.893301	0.895873	0.898252	0.900346	0.902106	0.903503	0.904416	0.904729	0.904299	0.903025	0.900778	0.897447	0.892952	0.887224
0.624613	0.665554	0.702125	0.732833	0.757549	0.776821	0.791474	0.802518	0.810938	0.817611	0.823297	0.828664	0.834269	0.840545	0.847723	0.855856	0.864889	0.874665	0.884962	0.895424	0.905617	0.915205	0.923995	0.932081	0.939593	0.946658	0.953342	0.959735	0.965879	0.971767	0.977322	0.982599	0.987677	0.992586	0.997255	1.0016	1.00564	1.00942	1.01293	1.01612	1.01896	1.02144	1.0235	1.02503	1.02594	1.0261	1.02543	1.02383	1.02116	1.01724
0.609845	0.649976	0.685682	0.715502	0.739192	0.757261	0.770641	0.780385	0.787437	0.792594	0.796685	0.800392	0.804257	0.808733	0.814146	0.820651	0.828224	0.836595	0.845338	0.854017	0.862372	0.870226	0.877455	0.884141	0.890374	0.896158	0.901455	0.906373	0.910994	0.915381	0.919508	0.9234	0.927113	0.930753	0.934312	0.937779	0.941117	0.944329	0.947316	0.949963	0.952216	0.954034	0.955344	0.956064	0.956091	0.955322	0.953623	0.950829	0.946808	0.941481
0.602514	0.641206	0.675821	0.705056	0.728772	0.747441	0.761807	0.772706	0.781028	0.787558	0.79305	0.798149	0.803445	0.809413	0.816337	0.824276	0.833139	0.842652	0.852445	0.862128	0.871431	0.880156	0.888217	0.895692	0.902671	0.909201	0.91523	0.920781	0.925913	0.930703	0.935209	0.939467	0.943494	0.947389	0.951229	0.954987	0.958607	0.962132	0.965512	0.968653	0.971428	0.973699	0.975326	0.976213	0.976215	0.975182	0.972986	0.969477	0.964523	0.958054
0.634746	0.67681	0.681671	0.711769	0.735787	0.754216	0.767885	0.814651	0.825846	0.832536	0.838221	0.843625	0.840323	0.845263	0.851183	0.858277	0.866517	0.875702	0.885533	0.895655	0.905694	0.915326	0.924323	0.932665	0.94055	0.947994	0.955059	0.961791	0.968258	0.97448	0.980389	0.98602	0.99139	0.996582	1.00161	1.00645	1.011	1.01535	1.01952	1.02346	1.02712	1.03038	1.03314	1.03533	1.03684	1.03753	1.03735	1.03625	1.03416	1.03099
0.605271	0.644381	0.679655	0.707975	0.730321	0.747257	0.759759	0.775339	0.790302	0.796499	0.801531	0.806209	0.803521	0.808814	0.815059	0.822413	0.830776	0.839858	0.849317	0.85875	0.867842	0.876409	0.884324	0.891573	0.898357	0.904721	0.910652	0.916124	0.921243	0.926091	0.930665	0.934964	0.939006	0.942917	0.946766	0.95053	0.954161	0.957642	0.960943	0.963979	0.966644	0.968811	0.970378	0.971268	0.971357	0.970523	0.968639	0.965557	0.961116	0.955178
0.613787	0.65415	0.690071	0.720134	0.74424	0.762893	0.776893	0.787251	0.79502	0.80104	0.806004	0.810544	0.81521	0.820449	0.826604	0.83385	0.842144	0.851255	0.860855	0.870479	0.879735	0.888452	0.896606	0.904211	0.911258	0.917913	0.924337	0.930434	0.93616	0.941582	0.946784	0.951774	0.956502	0.960994	0.965306	0.969442	0.973372	0.977118	0.980597	0.983805	0.986746	0.989305	0.991309	0.992667	0.993337	0.993283	0.992412	0.990575	0.98762	0.983392
0.615419	0.657197	0.694613	0.72617	0.751706	0.771712	0.787038	0.798654	0.770559	0.775572	0.779625	0.783344	0.832093	0.838486	0.845817	0.854224	0.863701	0.874041	0.884912	0.895887	0.906531	0.916519	0.925715	0.934175	0.941965	0.949221	0.956097	0.9626	0.968637	0.974249	0.979514	0.984519	0.989273	0.993835	0.998229	1.00248	1.00661	1.01058	1.01431	1.01772	1.02074	1.02327	1.02512	1.02607	1.02591	1.02454	1.02184	1.01765	1.01176	1.00402
0.604515	0.643839	0.679107	0.708979	0.733329	0.752644	0.767722	0.779385	0.788417	0.795577	0.801653	0.807364	0.813223	0.819661	0.82702	0.835472	0.844908	0.855016	0.865443	0.875751	0.885615	0.894878	0.903475	0.911399	0.918797	0.925767	0.932276	0.938248	0.943773	0.948998	0.954012	0.958793	0.963266	0.967498	0.971608	0.975675	0.979669	0.983535	0.987193	0.990607	0.993677	0.996223	0.998042	0.999033	0.999097	0.998081	0.995822	0.992152	0.986907	0.979943
0.607665	0.646482	0.680976	0.709753	0.732687	0.750345	0.76366	0.773599	0.781095	0.786909	0.791675	0.795954	0.80039	0.80553	0.811678	0.818892	0.827052	0.835921	0.845133	0.854291	0.863139	0.871502	0.879308	0.886472	0.893175	0.899476	0.905368	0.91082	0.915904	0.920735	0.925337	0.92968	0.933731	0.937619	0.941434	0.945217	0.948895	0.952464	0.955848	0.958992	0.9618	0.96414	0.965906	0.967031	0.96741	0.966935	0.965512	0.963029	0.95936	0.954436
0.604269	0.64268	0.676838	0.705317	0.728044	0.745532	0.758559	0.767982	0.774736	0.779639	0.783432	0.786879	0.790614	0.795063	0.800464	0.806878	0.814218	0.822215	0.830582	0.839043	0.847341	0.855208	0.862507	0.869202	0.875275	0.880743	0.885791	0.890468	0.894798	0.898811	0.902553	0.906134	0.909607	0.913046	0.916455	0.919846	0.923167	0.926358	0.929313	0.931988	0.934379	0.936352	0.937703	0.938285	0.937946	0.936551	0.934001	0.930196	0.925018	0.918342
0.590765	0.627011	0.659087	0.685667	0.706693	0.722779	0.734802	0.74361	0.749936	0.754518	0.7581	0.761373	0.764901	0.769078	0.774142	0.780173	0.787081	0.794553	0.802272	0.809947	0.817347	0.82433	0.830854	0.837001	0.842772	0.848208	0.853339	0.858217	0.862812	0.86715	0.871259	0.875139	0.878824	0.882411	0.885911	0.88931	0.892586	0.895744	0.898687	0.901365	0.903793	0.90596	0.907792	0.909194	0.910074	0.91035	0.909939	0.908755	0.906726	0.903768
0.582693	0.618846	0.651102	0.678091	0.699635	0.716178	0.728469	0.737453	0.744082	0.749153	0.753367	0.757336	0.761487	0.766115	0.771452	0.777598	0.784476	0.791933	0.799783	0.807763	0.815555	0.822908	0.829689	0.8358	0.841297	0.846295	0.850905	0.855139	0.859008	0.862548	0.865857	0.869035	0.872126	0.875187	0.878249	0.881293	0.88422	0.88699	0.889568	0.891957	0.894068	0.895765	0.89689	0.897301	0.896833	0.895399	0.892941	0.889383	0.884609	0.878509
0.650981	0.694899	0.734304	0.767562	0.794378	0.815258	0.831035	0.842683	0.851251	0.857706	0.862931	0.867675	0.872512	0.877973	0.884442	0.89213	0.901036	0.911013	0.921769	0.932909	0.944046	0.95485	0.965075	0.974609	0.983551	0.99212	1.00035	1.00824	1.01586	1.02325	1.03034	1.03704	1.04341	1.04958	1.05555	1.06129	1.06679	1.07205	1.07697	1.08153	1.08576	1.08963	1.09301	1.09581	1.09791	1.09924	1.09975	1.09932	1.0978	1.09506
0.606715	0.646285	0.681349	0.710503	0.733579	0.750981	0.763501	0.772224	0.77813	0.782073	0.78479	0.786952	0.789176	0.791988	0.795708	0.800493	0.806252	0.812702	0.819511	0.82633	0.83295	0.839203	0.845013	0.850363	0.855224	0.85963	0.863697	0.867532	0.871134	0.874496	0.877622	0.880555	0.883354	0.886127	0.888843	0.891507	0.894062	0.896468	0.898623	0.900546	0.902222	0.903583	0.904507	0.904909	0.904679	0.903718	0.901948	0.899312	0.89571	0.891011
0.634797	0.677715	0.716192	0.748674	0.774877	0.795251	0.810645	0.822099	0.830641	0.83718	0.842534	0.847506	0.852727	0.858675	0.865661	0.873832	0.883207	0.893599	0.904663	0.915938	0.927003	0.93748	0.94718	0.956195	0.964649	0.972647	0.98023	0.987433	0.994302	1.00078	1.00687	1.0127	1.0183	1.02374	1.02901	1.03409	1.03898	1.04371	1.04826	1.05254	1.05642	1.05977	1.06244	1.0643	1.06515	1.06482	1.06321	1.06019	1.05568	1.04953
0.618201	0.658645	0.694827	0.725227	0.749665	0.768739	0.783367	0.794512	0.803048	0.809743	0.815318	0.820454	0.825752	0.831729	0.838706	0.846815	0.855981	0.865962	0.876439	0.886969	0.897095	0.906584	0.915421	0.923614	0.931226	0.93839	0.94519	0.951592	0.957519	0.963005	0.968169	0.973084	0.977768	0.982274	0.986622	0.99086	0.994988	0.999011	1.00282	1.00635	1.00956	1.0123	1.01433	1.01548	1.01565	1.01474	1.01265	1.00921	1.00426	0.997658
0.638265	0.680391	0.718086	0.749852	0.775534	0.795613	0.810875	0.82233	0.831003	0.837854	0.843659	0.849065	0.854595	0.860718	0.867822	0.876152	0.88571	0.896319	0.907623	0.919182	0.930548	0.941365	0.951412	0.960755	0.9696	0.977991	0.985971	0.993584	1.0009	1.00796	1.01467	1.02104	1.02714	1.03316	1.03906	1.04475	1.05015	1.05531	1.06025	1.06499	1.06948	1.07361	1.07723	1.08024	1.08253	1.08404	1.08465	1.0842	1.0826	1.07978
0.60802	0.647015	0.681889	0.711235	0.734891	0.753364	0.767527	0.778341	0.786678	0.793253	0.798724	0.803713	0.808827	0.814506	0.821105	0.828781	0.83746	0.846933	0.856815	0.866624	0.875995	0.884771	0.892902	0.900398	0.907334	0.91387	0.920013	0.925686	0.930929	0.935864	0.940546	0.944967	0.949141	0.953167	0.957105	0.960962	0.964723	0.968356	0.971765	0.974897	0.977693	0.980013	0.981679	0.982586	0.98263	0.981698	0.979654	0.976349	0.971622	0.965341
0.61612	0.656611	0.692733	0.722973	0.74709	0.765552	0.779208	0.78908	0.796124	0.801169	0.805039	0.808524	0.812277	0.816764	0.822272	0.828918	0.83664	0.845165	0.854106	0.863057	0.871741	0.879969	0.887649	0.894793	0.901469	0.90769	0.913419	0.918724	0.923679	0.928351	0.932745	0.936859	0.940734	0.944518	0.948273	0.951935	0.95544	0.958851	0.962091	0.965049	0.967659	0.969846	0.971499	0.972506	0.972736	0.972076	0.970406	0.967587	0.963516	0.95812
0.613496	0.653895	0.690041	0.720477	0.745002	0.764159	0.778874	0.790141	0.798806	0.805612	0.811297	0.816568	0.822034	0.828134	0.835148	0.843207	0.852312	0.862254	0.872674	0.883093	0.893158	0.902664	0.91151	0.919671	0.927258	0.934421	0.941208	0.947559	0.953428	0.958889	0.964031	0.968879	0.973445	0.977817	0.982055	0.986213	0.990286	0.99425	0.998019	1.00153	1.00472	1.0074	1.00934	1.0104	1.01048	1.0095	1.00732	1.00379	0.998751	0.992072
0.650246	0.693904	0.73319	0.766474	0.79346	0.814641	0.8309	0.843269	0.852737	0.860206	0.866503	0.872357	0.878416	0.885235	0.893204	0.9025	0.913056	0.924575	0.936643	0.948898	0.96106	0.972891	0.984234	0.99503	1.00527	1.01497	1.02417	1.03296	1.04135	1.04941	1.05716	1.06457	1.07167	1.07841	1.0848	1.09097	1.09688	1.10258	1.10801	1.11311	1.11782	1.1221	1.12589	1.12919	1.13191	1.13395	1.13521	1.13564	1.13518	1.13373
0.623069	0.663653	0.699685	0.729575	0.753176	0.771142	0.78438	0.793893	0.800617	0.80547	0.809283	0.792736	0.795561	0.79906	0.803525	0.809037	0.81549	0.822625	0.857374	0.866669	0.875769	0.884412	0.892486	0.900019	0.907018	0.913594	0.919887	0.925766	0.931234	0.936384	0.941286	0.945926	0.950282	0.954431	0.958434	0.962341	0.966158	0.969867	0.973376	0.97666	0.979666	0.982269	0.984286	0.985599	0.986143	0.985877	0.984749	0.982675	0.979568	0.975338
0.638425	0.680556	0.718325	0.750112	0.775612	0.795432	0.81047	0.821709	0.830124	0.836627	0.842015	0.846989	0.852202	0.858178	0.865201	0.873435	0.882866	0.89337	0.90463	0.91616	0.92747	0.938233	0.948349	0.957817	0.966705	0.975119	0.983141	0.990831	0.998299	1.00558	1.01257	1.0192	1.02555	1.03174	1.03785	1.0438	1.04953	1.05504	1.06032	1.0654	1.07028	1.07485	1.07896	1.08252	1.08547	1.08774	1.08924	1.08981	1.08937	1.0879
0.600393	0.639176	0.673569	0.702137	0.724866	0.742343	0.755474	0.765209	0.772428	0.777875	0.782276	0.786273	0.790385	0.795045	0.800571	0.807085	0.81451	0.822654	0.831204	0.83972	0.847856	0.855453	0.862486	0.869003	0.875128	0.880935	0.886326	0.891255	0.895836	0.900184	0.904285	0.908106	0.911656	0.915099	0.918532	0.921957	0.925305	0.928568	0.931687	0.934597	0.9372	0.93936	0.940948	0.941901	0.942097	0.941435	0.939839	0.937211	0.933441	0.928478
0.651572	0.696156	0.736245	0.770163	0.797487	0.818638	0.834455	0.845908	0.85411	0.860091	0.86477	0.868941	0.873258	0.87829	0.884464	0.892035	0.900968	0.910941	0.921578	0.932561	0.943599	0.954425	0.96482	0.974658	0.983931	0.992753	1.0012	1.00925	1.01693	1.02433	1.03147	1.03836	1.04485	1.05107	1.05709	1.06297	1.06864	1.0741	1.07929	1.08413	1.0887	1.09294	1.09672	1.09996	1.10256	1.10449	1.10573	1.1062	1.10578	1.10438
0.646131	0.68988	0.729043	0.762049	0.78873	0.809666	0.82567	0.837693	0.846695	0.853549	0.859126	0.846916	0.850922	0.855617	0.861314	0.868205	0.876271	0.885373	0.923018	0.934743	0.946383	0.957593	0.968159	0.978017	0.987266	0.996054	1.00445	1.01243	1.02003	1.02727	1.03419	1.04076	1.04699	1.05299	1.05882	1.06452	1.07	1.07527	1.08029	1.08503	1.08941	1.0933	1.09648	1.09881	1.10019	1.10054	1.09973	1.09762	1.09413	1.08924
0.619482	0.660765	0.698	0.669337	0.691014	0.70799	0.720983	0.730858	0.738475	0.744552	0.749717	0.754544	0.759503	0.764983	0.771257	0.778355	0.786098	0.794311	0.802794	0.811289	0.819496	0.827162	0.834168	0.840467	0.846045	0.851079	0.855721	0.859977	0.863874	0.867465	0.870832	0.874063	0.877212	0.880367	0.883536	0.88668	0.889714	0.892587	0.895247	0.897655	0.899737	0.90136	0.902359	0.902612	0.901974	0.900343	0.897638	0.893751	0.888558	0.88194
0.608403	0.647572	0.682314	0.680321	0.701862	0.718548	0.731177	0.740571	0.747499	0.752708	0.756919	0.76079	0.764856	0.769485	0.774897	0.781151	0.788141	0.79564	0.80342	0.811247	0.81887	0.826083	0.832788	0.838944	0.844529	0.849646	0.85442	0.85889	0.863024	0.866869	0.870501	0.873982	0.877347	0.880686	0.883994	0.887282	0.890458	0.893477	0.896246	0.898743	0.900962	0.902795	0.904088	0.904735	0.90462	0.903647	0.901773	0.89893	0.895026	0.889976
0.61048	0.650091	0.685312	0.699365	0.721488	0.738293	0.750728	0.759843	0.766543	0.771534	0.77552	0.779186	0.783061	0.787547	0.792967	0.799475	0.806983	0.815204	0.823692	0.832037	0.840005	0.847515	0.854511	0.86091	0.866851	0.872378	0.877529	0.882316	0.886812	0.891121	0.895243	0.899137	0.90283	0.906456	0.910068	0.9136	0.916987	0.920231	0.92325	0.92597	0.928341	0.930337	0.931876	0.932881	0.933248	0.932906	0.931739	0.929594	0.926345	0.92192
0.598236	0.635518	0.668332	0.726096	0.75001	0.768502	0.782439	0.792831	0.800672	0.806839	0.812076	0.817024	0.822124	0.827751	0.834263	0.841901	0.850686	0.860402	0.870733	0.88125	0.891513	0.901228	0.910282	0.918668	0.926494	0.933854	0.940901	0.947637	0.953915	0.959791	0.965343	0.970642	0.975695	0.980546	0.985166	0.989582	0.993799	0.997857	1.00169	1.00524	1.00846	1.0113	1.0136	1.01523	1.01606	1.01605	1.01515	1.01327	1.01025	1.00592
0.617602	0.658027	0.694087	0.728556	0.752925	0.771829	0.786167	0.796871	0.804856	0.811018	0.816103	0.820752	0.825564	0.830998	0.837415	0.845029	0.853791	0.863468	0.873677	0.883938	0.893875	0.903236	0.911947	0.920083	0.927793	0.935162	0.94216	0.948729	0.954868	0.960652	0.966163	0.971407	0.976338	0.981031	0.985558	0.989968	0.994246	0.998399	1.00233	1.006	1.00937	1.01233	1.01471	1.01639	1.01725	1.0172	1.01613	1.01392	1.01042	1.00548
0.614546	0.654065	0.689432	0.757721	0.784688	0.805657	0.82146	0.833153	0.841751	0.84823	0.853475	0.858219	0.863045	0.868418	0.874763	0.882309	0.891049	0.900751	0.911049	0.921484	0.931638	0.941265	0.950319	0.958839	0.966849	0.974424	0.9817	0.988671	0.995225	1.00137	1.00717	1.01271	1.01795	1.02299	1.02782	1.03244	1.03687	1.04116	1.04524	1.04902	1.05243	1.05544	1.05788	1.05962	1.06049	1.06044	1.05941	1.05731	1.05406	1.04954
0.641592	0.684709	0.723178	0.722562	0.746754	0.765726	0.78027	0.79121	0.799412	0.805721	0.810984	0.815949	0.821203	0.827166	0.834138	0.842236	0.851335	0.86117	0.871367	0.881532	0.891407	0.900789	0.90954	0.91766	0.925345	0.932618	0.93943	0.945751	0.951689	0.95735	0.962736	0.967833	0.972633	0.977256	0.981788	0.986245	0.990544	0.994655	0.998533	1.00215	1.00544	1.00824	1.01043	1.01194	1.01268	1.01254	1.0114	1.00913	1.00563	1.00078
0.598519	0.638401	0.673832	0.725692	0.749986	0.768686	0.782697	0.793044	0.800693	0.806457	0.811059	0.815198	0.819482	0.82443	0.830384	0.83751	0.845789	0.854965	0.864586	0.874215	0.883484	0.892155	0.900114	0.907378	0.914117	0.920395	0.9262	0.931498	0.936386	0.941	0.945393	0.94959	0.953575	0.957456	0.961311	0.96512	0.968784	0.972295	0.975636	0.978716	0.981402	0.983531	0.984972	0.985627	0.985345	0.983967	0.981322	0.977233	0.971551	0.964178
0.622174	0.662915	0.699558	0.706808	0.728842	0.745314	0.757165	0.765437	0.771068	0.774854	0.77755	0.779873	0.78244	0.785713	0.790008	0.795397	0.801786	0.808924	0.896783	0.908464	0.919874	0.930617	0.940563	0.949789	0.958432	0.966619	0.974424	0.981853	0.988944	0.99571	1.00214	1.00829	1.0142	1.01992	1.02544	1.03068	1.03563	1.04033	1.04475	1.04885	1.05259	1.05585	1.0585	1.06045	1.06155	1.06166	1.06059	1.05821	1.05438	1.04895
0.604709	0.643509	0.677834	0.722058	0.74734	0.767159	0.782303	0.793638	0.802101	0.808519	0.81361	0.818044	0.822475	0.827368	0.833038	0.83971	0.847418	0.855939	0.83699	0.845852	0.854334	0.862257	0.869557	0.876326	0.882673	0.88862	0.894132	0.899283	0.904138	0.908762	0.913166	0.917329	0.92126	0.925067	0.928787	0.932412	0.935871	0.939168	0.942267	0.945101	0.947599	0.949677	0.951258	0.952267	0.952564	0.952029	0.95054	0.947967	0.944196	0.939139
0.640883	0.683531	0.721624	0.753601	0.779317	0.799409	0.814735	0.826245	0.834905	0.841645	0.847251	0.852401	0.857766	0.863861	0.871013	0.879363	0.888819	0.899191	0.910138	0.921288	0.932248	0.942734	0.952569	0.961727	0.970352	0.97861	0.986496	0.994016	1.0012	1.00802	1.01446	1.02054	1.02635	1.03197	1.03743	1.04269	1.04767	1.05241	1.05693	1.06121	1.06516	1.06866	1.07155	1.07375	1.07519	1.07574	1.0753	1.07382	1.07126	1.06754
0.641121	0.684105	0.722585	0.757927	0.784538	0.805543	0.82175	0.834107	0.843565	0.851023	0.857336	0.863292	0.869496	0.876391	0.884277	0.89337	0.903651	0.914989	0.911504	0.923147	0.934651	0.945693	0.956106	0.965739	0.974612	0.982952	0.990895	0.998446	1.00569	1.01269	1.01936	1.02568	1.03173	1.03766	1.04353	1.04927	1.05484	1.06023	1.06538	1.07024	1.07478	1.07888	1.08236	1.08509	1.08695	1.08788	1.08773	1.08635	1.08362	1.07945
0.646759	0.690126	0.729351	0.762854	0.790266	0.812031	0.829033	0.842252	0.852622	0.860949	0.868101	0.874895	0.882027	0.889942	0.898895	0.908991	0.920201	0.932364	0.945196	0.958279	0.971233	0.983753	0.995668	1.0069	1.01751	1.0276	1.03716	1.04627	1.05499	1.06333	1.07137	1.07919	1.08679	1.09414	1.10112	1.10775	1.11411	1.12013	1.12581	1.13114	1.13607	1.1405	1.14442	1.14778	1.15048	1.15247	1.15362	1.15378	1.15283	1.15066
0.619482	0.660765	0.698	0.764484	0.791759	0.813132	0.829407	0.841605	0.850705	0.857642	0.863329	0.868576	0.873992	0.880077	0.887276	0.895787	0.905539	0.916285	0.901198	0.913099	0.92462	0.935387	0.945264	0.954278	0.962573	0.970295	0.977509	0.984307	0.990753	0.996895	1.00275	1.00838	1.01388	1.01929	1.02458	1.02965	1.03444	1.03898	1.04326	1.04718	1.05065	1.05353	1.05566	1.05692	1.05714	1.05616	1.05382	1.05002	1.04461	1.03745
0.619395	0.660168	0.696535	0.727015	0.746722	0.765249	0.779268	0.789857	0.797964	0.804299	0.809495	0.8142	0.819041	0.824458	0.83075	0.838124	0.846604	0.855978	0.865844	0.875754	0.885373	0.89448	0.902972	0.910917	0.918403	0.925515	0.932322	0.938729	0.944752	0.950489	0.956002	0.961272	0.966274	0.971016	0.975568	0.979939	0.984155	0.988235	0.992103	0.995706	0.999045	1.00201	1.0044	1.00615	1.0072	1.00753	1.00703	1.00557	1.00305	0.999393
0.604882	0.644881	0.680745	0.711172	0.796251	0.81771	0.83386	0.845825	0.854717	0.861421	0.866739	0.871504	0.876483	0.882273	0.889216	0.897486	0.90704	0.917693	0.92902	0.940555	0.951961	0.963033	0.973654	0.98377	0.993342	1.00234	1.01087	1.01899	1.02676	1.0342	1.04137	1.04835	1.05508	1.06151	1.06763	1.07352	1.07925	1.08478	1.09003	1.09491	1.09937	1.10339	1.1069	1.10983	1.11205	1.11347	1.11401	1.11359	1.11213	1.10947
0.632465	0.673927	0.711094	0.742402	0.734279	0.752124	0.76568	0.775794	0.78334	0.789138	0.793892	0.798213	0.802646	0.807747	0.813863	0.821107	0.829383	0.838419	0.847827	0.857254	0.86643	0.87515	0.883308	0.890931	0.898108	0.904885	0.911245	0.917183	0.922787	0.928125	0.933183	0.937893	0.942224	0.946318	0.950288	0.954137	0.957771	0.961232	0.964504	0.967525	0.970241	0.972597	0.974536	0.976024	0.97696	0.97726	0.97682	0.975475	0.973055	0.969454
0.641038	0.682957	0.720463	0.751944	0.757989	0.777005	0.791363	0.80204	0.810041	0.816261	0.821388	0.826032	0.830791	0.836223	0.842719	0.850442	0.859323	0.869121	0.879449	0.889817	0.899833	0.909331	0.918259	0.92665	0.934552	0.942072	0.949206	0.955897	0.962178	0.968191	0.973994	0.979537	0.984767	0.989734	0.994496	0.999101	1.00355	1.00784	1.01188	1.01564	1.01914	1.02226	1.02484	1.02674	1.02789	1.02825	1.02774	1.0262	1.02351	1.01952
0.632256	0.673866	0.711122	0.742519	0.797726	0.819668	0.836558	0.849317	0.858968	0.866463	0.872682	0.87847	0.884476	0.891146	0.898815	0.907733	0.917966	0.929321	0.941475	0.953984	0.966366	0.978224	0.989415	0.999841	1.00961	1.01886	1.02769	1.0361	1.04417	1.05197	1.05953	1.06676	1.07362	1.08026	1.08669	1.09289	1.09882	1.10451	1.10984	1.11476	1.11926	1.1233	1.12675	1.12951	1.13144	1.13242	1.13237	1.13115	1.1286	1.12451
0.639007	0.681589	0.719929	0.752625	0.779501	0.800946	0.817644	0.830525	0.840584	0.84873	0.855762	0.862361	0.869106	0.876515	0.884884	0.894359	0.904931	0.916482	0.928742	0.941275	0.953665	0.965586	0.976862	0.987334	0.997038	1.00614	1.01484	1.02314	1.03111	1.03883	1.04634	1.05358	1.06043	1.06703	1.0734	1.07953	1.08537	1.09092	1.09614	1.10096	1.10533	1.1092	1.11256	1.11534	1.1174	1.1186	1.11886	1.11805	1.11605	1.11267
0.612231	0.653675	0.690788	0.722058	0.766718	0.787481	0.803542	0.815866	0.825371	0.832988	0.83955	0.845717	0.85207	0.859071	0.867023	0.876082	0.886222	0.897288	0.908993	0.920889	0.932503	0.943436	0.953526	0.962793	0.97145	0.979555	0.987137	0.994314	1.00119	1.00782	1.01413	1.02013	1.02588	1.03152	1.03706	1.04239	1.04742	1.05219	1.05668	1.06082	1.06456	1.06779	1.07038	1.07219	1.07309	1.07296	1.07164	1.06897	1.0648	1.05904
0.619772	0.660174	0.696229	0.726425	0.750507	0.769014	0.782928	0.79325	0.800818	0.806466	0.811101	0.815493	0.82017	0.825462	0.831689	0.839006	0.847347	0.856549	0.866309	0.876269	0.886033	0.895316	0.903959	0.911913	0.919297	0.926218	0.932775	0.939048	0.945076	0.950853	0.956292	0.961457	0.966445	0.971346	0.97614	0.980735	0.985119	0.989329	0.993322	0.997047	1.00046	1.00344	1.00584	1.0076	1.00858	1.00863	1.00765	1.00557	1.00233	0.997787
0.656199	0.700939	0.741157	0.775172	0.802671	0.824162	0.840533	0.85282	0.862005	0.868977	0.874572	0.87961	0.884823	0.890799	0.897953	0.906477	0.916282	0.927073	0.938517	0.950256	0.961946	0.973307	0.98419	0.994433	1.00402	1.01303	1.02164	1.02992	1.03787	1.0455	1.05284	1.05995	1.06678	1.07339	1.07981	1.08601	1.09195	1.09767	1.10308	1.10814	1.11281	1.11703	1.12071	1.12375	1.12608	1.12759	1.12818	1.12773	1.12614	1.12329
0.621532	0.662221	0.69866	0.729316	0.714915	0.732209	0.745147	0.754584	0.761439	0.766628	0.770942	0.775017	0.779328	0.784244	0.79003	0.796787	0.804436	0.812751	0.821438	0.830151	0.838588	0.846566	0.854031	0.860936	0.867258	0.872992	0.87831	0.883316	0.888052	0.892519	0.896708	0.900683	0.904513	0.908265	0.911914	0.915404	0.918752	0.921927	0.924833	0.92743	0.929766	0.931759	0.933275	0.934226	0.934524	0.934071	0.93273	0.930384	0.926957	0.922349
0.643914	0.686186	0.724125	0.756252	0.782262	0.802611	0.818136	0.829795	0.838506	0.845197	0.850753	0.855994	0.861505	0.86772	0.874908	0.883177	0.892535	0.902834	0.913764	0.924947	0.936045	0.946746	0.956828	0.96623	0.975067	0.983541	0.991642	0.999355	1.00678	1.01398	1.02101	1.02775	1.03409	1.04019	1.04613	1.05187	1.05734	1.06249	1.06724	1.07162	1.07572	1.07953	1.08294	1.08589	1.08831	1.09015	1.09137	1.09185	1.09144	1.09003
0.610665	0.649836	0.68472	0.713962	0.737543	0.756084	0.770393	0.781382	0.789914	0.796776	0.802689	0.808226	0.813778	0.819766	0.826555	0.834385	0.843241	0.852975	0.863268	0.873697	0.883785	0.89321	0.901936	0.91007	0.917705	0.924894	0.931826	0.938486	0.944816	0.950837	0.956593	0.962148	0.967492	0.972656	0.977611	0.982299	0.986712	0.990942	0.994926	0.998628	1.002	1.00502	1.00756	1.00954	1.01084	1.01137	1.01105	1.00982	1.00754	1.00409
0.655791	0.699709	0.739092	0.772288	0.79897	0.819617	0.835096	0.846455	0.854784	0.86098	0.865866	0.87025	0.874822	0.880196	0.886768	0.894644	0.903707	0.913708	0.924379	0.935426	0.946479	0.9572	0.967376	0.97691	0.985858	0.994327	1.0024	1.01013	1.0176	1.02487	1.03193	1.03862	1.04489	1.05094	1.05688	1.06261	1.06806	1.07324	1.0781	1.08264	1.08689	1.09078	1.09417	1.09701	1.09917	1.10061	1.10125	1.10102	1.09977	1.09743
0.619173	0.659547	0.695537	0.725626	0.749573	0.767894	0.781436	0.79118	0.798189	0.803466	0.807786	0.811736	0.815811	0.820443	0.826002	0.832729	0.840615	0.849487	0.858964	0.868533	0.877788	0.886502	0.894611	0.90218	0.909303	0.916026	0.922368	0.928288	0.933834	0.939102	0.944146	0.948986	0.953568	0.95793	0.962128	0.966194	0.970094	0.973814	0.977266	0.980429	0.983273	0.985678	0.987478	0.988605	0.988984	0.988515	0.987058	0.984449	0.98051	0.975061
0.597384	0.635552	0.669424	0.697682	0.720261	0.737732	0.750985	0.760975	0.76851	0.774292	0.779004	0.783301	0.787728	0.792701	0.798513	0.805358	0.813194	0.821799	0.830819	0.839821	0.848463	0.856555	0.864045	0.870937	0.877369	0.883414	0.889072	0.894308	0.899181	0.903789	0.908152	0.912263	0.916131	0.919863	0.923532	0.927131	0.930584	0.933877	0.936977	0.93979	0.942232	0.944233	0.945714	0.946586	0.946711	0.945952	0.944167	0.941194	0.93689	0.931123
0.657792	0.702558	0.742932	0.777264	0.742217	0.760721	0.774706	0.78507	0.79271	0.798487	0.803157	0.80744	0.811927	0.817055	0.823142	0.830327	0.838529	0.847548	0.857	0.866463	0.875646	0.884339	0.892416	0.89988	0.90685	0.913375	0.919465	0.925109	0.930412	0.935489	0.940352	0.944951	0.949248	0.953367	0.957389	0.961315	0.965093	0.968707	0.972108	0.975231	0.977971	0.98025	0.981957	0.983002	0.983249	0.982572	0.98086	0.977932	0.973626	0.967819
0.604849	0.643546	0.67819	0.707375	0.753529	0.772818	0.787102	0.79736	0.804665	0.81003	0.814344	0.818315	0.822539	0.827439	0.833271	0.840146	0.848041	0.856782	0.866071	0.875493	0.884584	0.893014	0.900618	0.907456	0.913701	0.919398	0.924702	0.929697	0.934331	0.938625	0.942723	0.946696	0.950533	0.954223	0.957773	0.961221	0.964562	0.967801	0.970816	0.973502	0.975803	0.977595	0.978672	0.978853	0.977994	0.976007	0.972755	0.968015	0.961592	0.953322
0.624172	0.664878	0.701171	0.731544	0.755415	0.774296	0.788538	0.799135	0.807049	0.813148	0.818204	0.82286	0.827641	0.832961	0.839196	0.846561	0.855039	0.86444	0.874458	0.884666	0.894628	0.903999	0.912638	0.920636	0.928147	0.935206	0.941889	0.948265	0.954316	0.960035	0.965468	0.970649	0.975569	0.980297	0.984828	0.989141	0.99326	0.997222	1.00096	1.00439	1.00751	1.0103	1.01265	1.01442	1.0155	1.01585	1.01544	1.01416	1.0119	1.00857
0.604634	0.643251	0.677704	0.706559	0.800617	0.82204	0.838393	0.850692	0.859943	0.867084	0.872975	0.878361	0.883905	0.890219	0.897755	0.906682	0.916911	0.928175	0.940117	0.952314	0.964436	0.976206	0.987491	0.998236	1.00843	1.01813	1.02734	1.03613	1.04457	1.05265	1.06041	1.06787	1.075	1.08174	1.08821	1.09447	1.10052	1.10635	1.11184	1.11696	1.1217	1.126	1.12979	1.13299	1.13548	1.13719	1.13804	1.13796	1.13681	1.13446
0.626518	0.668684	0.706518	0.738448	0.764121	0.78392	0.798676	0.809373	0.817045	0.822549	0.826605	0.829998	0.833537	0.837764	0.842931	0.849101	0.856234	0.864229	0.872839	0.881632	0.890152	0.898068	0.905184	0.911572	0.917371	0.922707	0.927737	0.932514	0.936971	0.941116	0.945014	0.948731	0.952276	0.955653	0.958888	0.962028	0.965074	0.968008	0.9707	0.973055	0.975069	0.976646	0.977605	0.977824	0.977208	0.975691	0.973155	0.969425	0.964342	0.95775
0.625211	0.665731	0.702153	0.732975	0.757933	0.777533	0.792669	0.804364	0.813461	0.820711	0.826889	0.832702	0.838669	0.84519	0.852649	0.861244	0.870922	0.881479	0.892607	0.903899	0.914914	0.925394	0.935223	0.94441	0.953069	0.961278	0.969228	0.976876	0.984061	0.990813	0.99722	1.00336	1.00924	1.01493	1.02037	1.02555	1.03044	1.03513	1.03956	1.0437	1.04751	1.05094	1.05388	1.0562	1.05779	1.05856	1.05842	1.05728	1.05501	1.05147
0.649196	0.693909	0.733999	0.767846	0.795215	0.816693	0.833205	0.84574	0.855194	0.862428	0.868359	0.87383	0.879496	0.88593	0.893489	0.902327	0.912366	0.92341	0.935171	0.947281	0.959365	0.971142	0.982418	0.993032	1.00307	1.01263	1.02181	1.03056	1.03891	1.04698	1.05478	1.06219	1.06916	1.07579	1.08219	1.0884	1.09437	1.10009	1.10551	1.1106	1.11533	1.11965	1.12347	1.1267	1.1292	1.13088	1.13172	1.1316	1.13039	1.12801
0.633577	0.67609	0.714221	0.746382	0.772226	0.79222	0.807225	0.818242	0.826313	0.832423	0.837397	0.841945	0.846689	0.852136	0.858611	0.866298	0.875145	0.884974	0.89545	0.906177	0.916773	0.92693	0.936443	0.945284	0.953598	0.961454	0.968963	0.97619	0.983084	0.989606	0.995806	1.00175	1.00742	1.01286	1.01809	1.02306	1.02777	1.0323	1.03662	1.0407	1.04446	1.04781	1.05065	1.0529	1.0544	1.05502	1.05466	1.05326	1.05072	1.04686
0.639379	0.682376	0.720834	0.753095	0.778855	0.798576	0.813136	0.823562	0.830847	0.835915	0.839733	0.84314	0.846823	0.851325	0.856944	0.863712	0.87154	0.880285	0.889702	0.899449	0.909097	0.91835	0.927087	0.935302	0.943095	0.950559	0.957759	0.964729	0.97139	0.977704	0.983707	0.989445	0.994925	1.00021	1.00533	1.01024	1.0149	1.01938	1.02368	1.0278	1.03165	1.03511	1.0381	1.04056	1.04234	1.04332	1.04346	1.04275	1.04111	1.03844
0.650199	0.693326	0.732074	0.764927	0.791728	0.812949	0.82934	0.841813	0.851432	0.859223	0.866004	0.872398	0.879021	0.886405	0.894896	0.904636	0.915536	0.927403	0.93992	0.952779	0.965573	0.977975	0.989829	1.00101	1.01157	1.02159	1.03121	1.04043	1.04929	1.05783	1.0661	1.07413	1.08185	1.08918	1.09615	1.10283	1.10925	1.11542	1.12127	1.12675	1.13184	1.13653	1.14079	1.14454	1.14772	1.15025	1.15203	1.15296	1.15293	1.15179
0.636153	0.677818	0.715249	0.746918	0.772491	0.79242	0.807587	0.819027	0.82767	0.834341	0.83988	0.845079	0.850508	0.856575	0.863591	0.871756	0.881074	0.891409	0.90244	0.913714	0.924869	0.935642	0.945898	0.955494	0.964465	0.972963	0.981077	0.988863	0.99639	1.00369	1.01069	1.0173	1.02353	1.02954	1.0354	1.04109	1.04651	1.05164	1.05642	1.06091	1.06513	1.06901	1.07245	1.07538	1.0777	1.07937	1.08035	1.08051	1.0797	1.07785
0.646605	0.690959	0.73082	0.764581	0.791938	0.813367	0.829769	0.842137	0.851428	0.858502	0.864221	0.869389	0.874724	0.880747	0.887788	0.896012	0.905389	0.915806	0.926999	0.938592	0.950141	0.96129	0.971791	0.9816	0.990901	0.999856	1.00844	1.01662	1.02446	1.03204	1.03929	1.04616	1.05265	1.05892	1.06499	1.07086	1.07647	1.0818	1.08679	1.09145	1.09577	1.09967	1.10304	1.10575	1.1077	1.10884	1.10908	1.1083	1.10639	1.10327
0.621426	0.661946	0.698004	0.728076	0.752025	0.770446	0.784262	0.794461	0.801937	0.807497	0.811875	0.815763	0.819803	0.824524	0.830255	0.837149	0.845181	0.85409	0.863511	0.873036	0.882287	0.89102	0.899162	0.906727	0.913841	0.920619	0.927031	0.93307	0.938795	0.944274	0.949507	0.954481	0.959189	0.9637	0.968039	0.97221	0.976218	0.980055	0.983655	0.986989	0.990015	0.992629	0.99474	0.996282	0.997185	0.997369	0.996714	0.995061	0.992261	0.988144
0.632435	0.673629	0.71046	0.741374	0.766129	0.785261	0.799698	0.810473	0.818514	0.824625	0.829628	0.834334	0.839364	0.845109	0.851801	0.859519	0.868264	0.877978	0.888416	0.899119	0.909644	0.919666	0.929046	0.937754	0.945882	0.95356	0.960893	0.96797	0.974831	0.98135	0.987505	0.993342	0.998903	1.00425	1.00934	1.01417	1.0187	1.02297	1.027	1.03075	1.03419	1.03726	1.03991	1.04214	1.04385	1.04495	1.04536	1.04504	1.04394	1.04196
0.60882	0.647521	0.681762	0.71001	0.732169	0.748936	0.761227	0.769987	0.776184	0.780694	0.784189	0.787293	0.790616	0.794609	0.799591	0.805662	0.812722	0.82054	0.82877	0.837037	0.845053	0.852654	0.859752	0.866371	0.872636	0.878545	0.884072	0.889228	0.894083	0.898689	0.903028	0.907087	0.910901	0.914615	0.91827	0.92183	0.92523	0.928509	0.93162	0.934499	0.937074	0.939288	0.941028	0.942243	0.942827	0.942708	0.94182	0.940065	0.937354	0.933636
0.619581	0.660132	0.69625	0.728371	0.751841	0.769809	0.783186	0.79297	0.800136	0.80557	0.809994	0.814019	0.818213	0.822969	0.828574	0.835211	0.842912	0.861647	0.87186	0.882181	0.892225	0.901781	0.910785	0.91914	0.92693	0.934386	0.94153	0.948258	0.954548	0.960475	0.966101	0.971445	0.976471	0.981242	0.985876	0.990413	0.994828	0.999112	1.00318	1.00697	1.01049	1.01363	1.01618	1.018	1.01897	1.01906	1.01816	1.0161	1.01277	1.00806
0.600801	0.639213	0.673474	0.702223	0.725336	0.743292	0.756904	0.767066	0.774655	0.780426	0.785109	0.789437	0.79403	0.799295	0.805484	0.812701	0.820836	0.82959	0.838556	0.847385	0.855893	0.863954	0.871473	0.878404	0.884816	0.890772	0.896243	0.901347	0.906171	0.91074	0.915054	0.919138	0.923034	0.926842	0.930624	0.934332	0.937905	0.94137	0.944616	0.947551	0.95012	0.952261	0.953851	0.954749	0.954812	0.953923	0.951913	0.948619	0.943921	0.937747
0.636641	0.67877	0.716332	0.747788	0.772975	0.792402	0.806884	0.817415	0.825028	0.83065	0.835151	0.839286	0.843639	0.848653	0.854637	0.861814	0.870263	0.879798	0.890029	0.900449	0.910632	0.920302	0.929353	0.93786	0.945921	0.953646	0.961092	0.968194	0.974966	0.981378	0.987471	0.99328	0.998788	1.00405	1.00914	1.014	1.01862	1.02306	1.02728	1.03122	1.03483	1.03809	1.04092	1.0432	1.04479	1.04559	1.04558	1.04471	1.04291	1.04005
0.615979	0.655483	0.690601	0.719846	0.743071	0.760778	0.773829	0.783241	0.790041	0.795116	0.799162	0.802853	0.806771	0.811337	0.816822	0.823353	0.830887	0.839255	0.848114	0.857031	0.865565	0.873467	0.88072	0.887421	0.893683	0.899614	0.905288	0.910576	0.915536	0.920269	0.924834	0.92921	0.933311	0.937215	0.940979	0.944627	0.948154	0.951553	0.954765	0.957765	0.960503	0.962875	0.964755	0.966099	0.966867	0.967005	0.966421	0.965001	0.962615	0.959138
0.606471	0.646548	0.681919	0.711009	0.733656	0.750406	0.762144	0.769852	0.774513	0.777013	0.778144	0.778669	0.779232	0.780418	0.782622	0.785918	0.79012	0.794975	0.800256	0.805702	0.811049	0.816121	0.820834	0.825063	0.828851	0.832319	0.835538	0.838507	0.841209	0.843722	0.846132	0.848453	0.85066	0.852856	0.855054	0.857199	0.859195	0.861095	0.862891	0.864528	0.865954	0.867072	0.867735	0.867868	0.867405	0.866318	0.864545	0.861977	0.858504	0.854031
0.638167	0.680538	0.718501	0.750532	0.776436	0.796689	0.812086	0.823566	0.832184	0.838862	0.844361	0.849282	0.854205	0.859648	0.866054	0.873684	0.882535	0.892333	0.902715	0.913245	0.923516	0.933286	0.942485	0.951136	0.95928	0.967117	0.974726	0.982075	0.989081	0.995699	1.002	1.00803	1.01375	1.01921	1.02441	1.02931	1.03393	1.03833	1.04245	1.04629	1.04985	1.05314	1.05605	1.05847	1.06033	1.06157	1.06215	1.06204	1.06112	1.05923
0.646109	0.689636	0.728732	0.761817	0.788646	0.809744	0.825897	0.838054	0.847182	0.854256	0.860214	0.865821	0.871626	0.878143	0.885732	0.894566	0.904574	0.915597	0.927334	0.939424	0.951451	0.963069	0.974044	0.984342	0.994167	1.00361	1.01268	1.02137	1.02973	1.03784	1.04566	1.0531	1.06011	1.06679	1.07325	1.0794	1.08523	1.09074	1.0959	1.10071	1.10525	1.10946	1.11326	1.11656	1.11927	1.12134	1.12273	1.12333	1.12297	1.12149
0.636523	0.679798	0.718576	0.751252	0.777452	0.797588	0.812539	0.82327	0.830792	0.836111	0.840095	0.843517	0.847067	0.851216	0.856312	0.862602	0.870148	0.878747	0.888071	0.897668	0.907077	0.91599	0.924336	0.932164	0.93957	0.946618	0.953423	0.95997	0.966182	0.972058	0.977698	0.983147	0.988373	0.993422	0.998305	1.003	1.00753	1.01194	1.01613	1.02006	1.02367	1.0269	1.02961	1.03165	1.0329	1.0333	1.03283	1.03144	1.029	1.0254
0.590929	0.627234	0.659544	0.686542	0.708169	0.724898	0.737451	0.746652	0.753401	0.758481	0.762581	0.766367	0.770401	0.775034	0.7805	0.786882	0.794054	0.801801	0.809896	0.81807	0.826003	0.833499	0.840494	0.84698	0.852998	0.858561	0.863771	0.868679	0.873288	0.877627	0.881713	0.885618	0.889387	0.893074	0.89668	0.900206	0.903612	0.906837	0.909766	0.912409	0.914797	0.916868	0.918482	0.919557	0.919986	0.919679	0.918553	0.916522	0.913489	0.909353
0.596777	0.635322	0.669509	0.697882	0.720387	0.737553	0.750117	0.758922	0.76484	0.768791	0.771635	0.77409	0.776721	0.779957	0.784028	0.788946	0.794606	0.800863	0.807543	0.814347	0.820953	0.827143	0.832811	0.837821	0.842322	0.846495	0.850332	0.853812	0.85697	0.859918	0.862719	0.865402	0.867989	0.870588	0.873194	0.875726	0.8781	0.880341	0.88244	0.884313	0.885906	0.887113	0.88778	0.887799	0.887096	0.885617	0.883285	0.87998	0.875568	0.869944
0.614556	0.655133	0.691166	0.721074	0.744647	0.762415	0.775303	0.78435	0.790508	0.794604	0.79738	0.799533	0.801705	0.804511	0.808323	0.813311	0.819398	0.826266	0.833557	0.840979	0.848301	0.855336	0.861996	0.868268	0.874115	0.87956	0.884631	0.889357	0.893757	0.897864	0.901685	0.905243	0.908609	0.911953	0.915323	0.918681	0.922015	0.925329	0.928491	0.931415	0.934048	0.936309	0.938052	0.939129	0.939406	0.938794	0.937224	0.934662	0.931113	0.926588
0.620591	0.662008	0.699127	0.730459	0.755829	0.775705	0.790827	0.802072	0.810334	0.816447	0.82119	0.825352	0.829627	0.834515	0.840295	0.847078	0.854855	0.863409	0.872315	0.881211	0.889853	0.898047	0.905709	0.912836	0.919523	0.925793	0.931636	0.937123	0.942355	0.947367	0.952112	0.956533	0.960665	0.964655	0.968558	0.972338	0.975917	0.979331	0.982537	0.985466	0.988058	0.990245	0.991957	0.993131	0.993654	0.99342	0.992295	0.990129	0.9868	0.982225
0.576645	0.612567	0.644405	0.670759	0.691411	0.706712	0.717369	0.724426	0.728954	0.731864	0.73389	0.735631	0.737556	0.739965	0.743082	0.747051	0.751903	0.757451	0.76344	0.769575	0.775581	0.781171	0.786191	0.790681	0.79473	0.798436	0.801812	0.804904	0.807769	0.810503	0.813144	0.815732	0.818315	0.820922	0.823515	0.826061	0.828557	0.830984	0.833257	0.835278	0.836975	0.838252	0.839002	0.839151	0.838603	0.83726	0.834999	0.831707	0.827266	0.821551
0.643042	0.68609	0.724981	0.758108	0.785079	0.806375	0.822873	0.835523	0.845169	0.852706	0.859109	0.865182	0.871433	0.878286	0.886181	0.895381	0.905829	0.917232	0.929157	0.941199	0.953036	0.964482	0.975456	0.985917	0.995892	1.00542	1.01455	1.02335	1.03184	1.03989	1.0474	1.05441	1.06104	1.06743	1.0736	1.07961	1.08552	1.09137	1.09699	1.10223	1.10705	1.11145	1.11535	1.11867	1.1213	1.12313	1.12402	1.1238	1.12239	1.11972
0.601618	0.639362	0.672953	0.700997	0.723242	0.740121	0.752459	0.76119	0.767204	0.771369	0.774479	0.777235	0.780227	0.783833	0.788238	0.793462	0.799438	0.806084	0.813221	0.82054	0.82771	0.834564	0.840961	0.846822	0.852204	0.857297	0.862108	0.866629	0.870865	0.874869	0.878689	0.882331	0.885804	0.889192	0.892517	0.895725	0.898732	0.901573	0.90427	0.906789	0.909086	0.911096	0.912681	0.913761	0.914262	0.914135	0.913325	0.911766	0.909325	0.905885
0.568327	0.604639	0.636694	0.662926	0.683031	0.697448	0.707032	0.712831	0.715864	0.717072	0.717227	0.716928	0.716627	0.716774	0.717743	0.719691	0.722551	0.726095	0.730069	0.734166	0.738074	0.741617	0.744686	0.74724	0.749337	0.751078	0.752571	0.753848	0.75497	0.756034	0.75709	0.758149	0.759224	0.760411	0.761697	0.763032	0.764318	0.765527	0.766632	0.767567	0.768261	0.768598	0.768447	0.767745	0.766383	0.764255	0.761267	0.757337	0.752383	0.746339
0.590533	0.62992	0.664949	0.694109	0.717095	0.734315	0.746563	0.754782	0.759972	0.763034	0.764753	0.765862	0.766917	0.768324	0.770398	0.773316	0.777065	0.781499	0.78635	0.79134	0.796119	0.800402	0.804085	0.807228	0.809892	0.812147	0.814091	0.815828	0.817454	0.819026	0.820572	0.822107	0.823639	0.825172	0.826746	0.828312	0.829788	0.831152	0.832306	0.833174	0.833709	0.833881	0.833614	0.832805	0.83134	0.829141	0.826104	0.822087	0.816961	0.810654
0.582838	0.619834	0.652407	0.679065	0.699576	0.714438	0.724511	0.730735	0.734159	0.735726	0.736271	0.736522	0.736973	0.737943	0.7397	0.742402	0.746023	0.750397	0.755228	0.760246	0.765141	0.769613	0.77347	0.77678	0.779598	0.781988	0.784014	0.785779	0.787414	0.789017	0.790631	0.792273	0.793939	0.795651	0.797446	0.799304	0.801165	0.802974	0.804626	0.806013	0.807104	0.807799	0.807982	0.807561	0.806426	0.8045	0.801712	0.797963	0.793165	0.787266
0.592845	0.632009	0.66682	0.695785	0.718554	0.735458	0.747283	0.755098	0.759924	0.762664	0.764121	0.765031	0.76596	0.767259	0.769218	0.771996	0.775594	0.779875	0.784576	0.789423	0.794115	0.798373	0.80207	0.805217	0.807834	0.810027	0.811871	0.813455	0.81487	0.816183	0.817437	0.818656	0.819814	0.820981	0.822225	0.823517	0.824768	0.825968	0.826998	0.827768	0.828216	0.828299	0.827903	0.826918	0.825219	0.822749	0.819438	0.815177	0.809859	0.803429
0.598908	0.638053	0.672709	0.70125	0.723339	0.739346	0.750037	0.756325	0.759262	0.759865	0.759096	0.757721	0.756276	0.755188	0.754791	0.755256	0.756635	0.758858	0.761702	0.764819	0.767891	0.77078	0.773392	0.775669	0.777649	0.779415	0.781073	0.782677	0.784246	0.785803	0.787333	0.788777	0.790153	0.791553	0.792973	0.794374	0.795682	0.796887	0.797913	0.798768	0.79951	0.80007	0.800327	0.800247	0.799766	0.798832	0.797401	0.795405	0.792773	0.789439
0.60768	0.648784	0.685409	0.716028	0.740404	0.75903	0.772818	0.782734	0.789689	0.794509	0.797948	0.80067	0.803279	0.806269	0.810075	0.814916	0.820713	0.82719	0.833972	0.84064	0.84692	0.852668	0.857852	0.862517	0.866761	0.870617	0.874103	0.877292	0.880268	0.883055	0.885647	0.888071	0.890364	0.892634	0.894882	0.89707	0.899165	0.901127	0.902847	0.9043	0.905509	0.906432	0.906927	0.906907	0.906257	0.904872	0.902669	0.899576	0.895503	0.890343
0.599199	0.640518	0.677054	0.707118	0.73033	0.747052	0.75812	0.764533	0.767285	0.767368	0.765703	0.763107	0.760279	0.75778	0.755922	0.75483	0.754532	0.754996	0.756106	0.75765	0.759302	0.760762	0.761938	0.762893	0.763676	0.76431	0.76486	0.765374	0.765885	0.766426	0.767014	0.767605	0.768134	0.768686	0.769317	0.769954	0.770515	0.77098	0.771276	0.771439	0.771509	0.771407	0.771049	0.770379	0.769364	0.767958	0.766078	0.763654	0.760633	0.756958
0.598781	0.640366	0.677504	0.708792	0.734021	0.75362	0.768348	0.779133	0.786979	0.792775	0.797326	0.801323	0.805347	0.809929	0.815471	0.822109	0.829721	0.838121	0.847077	0.856225	0.865125	0.873431	0.881016	0.887781	0.893763	0.899102	0.903968	0.908523	0.912927	0.917279	0.921539	0.925653	0.929641	0.933623	0.937596	0.94146	0.945063	0.948358	0.951298	0.953877	0.956065	0.957739	0.958747	0.958984	0.958281	0.95643	0.953235	0.948525	0.942108	0.933792
0.594014	0.634626	0.670828	0.701427	0.724733	0.741913	0.753799	0.761302	0.765316	0.766866	0.766911	0.766259	0.765508	0.765132	0.776523	0.778434	0.781158	0.784623	0.78862	0.792888	0.797089	0.800934	0.804281	0.807157	0.809646	0.811828	0.813773	0.815534	0.817183	0.806831	0.808703	0.810598	0.812461	0.814285	0.816071	0.817828	0.819455	0.820938	0.822194	0.823164	0.833281	0.833522	0.833401	0.832829	0.831686	0.8299	0.827396	0.824052	0.819721	0.814286
0.579362	0.617266	0.650795	0.678498	0.700266	0.716601	0.728274	0.73618	0.741252	0.744394	0.746446	0.748119	0.749987	0.75247	0.755826	0.760127	0.765312	0.771193	0.777508	0.783983	0.790331	0.79632	0.801732	0.806452	0.81061	0.81442	0.817925	0.821099	0.823975	0.826669	0.829278	0.831816	0.834249	0.83664	0.838985	0.841203	0.843212	0.845078	0.846742	0.848139	0.849254	0.849979	0.850209	0.849897	0.84897	0.847369	0.845005	0.841732	0.837395	0.831867
0.622291	0.664789	0.70289	0.735003	0.76078	0.780604	0.795318	0.806011	0.813736	0.819413	0.823861	0.827798	0.831787	0.836352	0.841915	0.848742	0.856785	0.865768	0.875381	0.885358	0.895373	0.905064	0.914133	0.922496	0.930238	0.937489	0.944349	0.950926	0.957348	0.963673	0.969821	0.975701	0.981345	0.986918	0.992418	0.99778	1.00287	1.00763	1.01199	1.01599	1.01967	1.02296	1.0257	1.02782	1.02924	1.02984	1.02947	1.02793	1.02507	1.02075
0.61483	0.656134	0.69323	0.724594	0.749964	0.769875	0.785213	0.796986	0.806102	0.813284	0.819214	0.82464	0.830214	0.836416	0.843595	0.851983	0.861543	0.872003	0.882981	0.894014	0.904658	0.914636	0.923904	0.932474	0.940401	0.947851	0.955017	0.961807	0.968218	0.974347	0.980303	0.986117	0.991718	0.997131	1.00235	1.00733	1.01201	1.01643	1.02052	1.02419	1.02745	1.03026	1.03248	1.03398	1.03466	1.03441	1.0331	1.03052	1.02638	1.02048
0.63162	0.674462	0.712881	0.745079	0.770532	0.789529	0.802771	0.811142	0.815607	0.817123	0.816562	0.814735	0.812377	0.810058	0.808197	0.807069	0.806801	0.807363	0.808579	0.810147	0.811749	0.813254	0.814636	0.81597	0.817328	0.818714	0.820089	0.821459	0.822768	0.823974	0.825099	0.826173	0.827208	0.828265	0.82935	0.830447	0.831485	0.832448	0.833305	0.834055	0.8347	0.835157	0.835318	0.835103	0.834429	0.833285	0.831698	0.829681	0.82719	0.824173
0.602436	0.643667	0.680248	0.71064	0.73458	0.752532	0.765333	0.773992	0.779514	0.782864	0.784871	0.786267	0.787657	0.789562	0.792453	0.796508	0.801729	0.807912	0.814656	0.821527	0.828202	0.834528	0.84038	0.845708	0.850583	0.855083	0.85922	0.86308	0.866724	0.870185	0.873456	0.876544	0.879487	0.882383	0.885232	0.88799	0.890579	0.892964	0.895042	0.896761	0.898194	0.899329	0.900042	0.900255	0.899862	0.898765	0.896881	0.894127	0.890387	0.885541
0.58919	0.628337	0.663075	0.691874	0.714508	0.73141	0.743342	0.751207	0.755911	0.758335	0.759388	0.759912	0.760487	0.76147	0.763137	0.765662	0.769062	0.773262	0.778053	0.783185	0.788327	0.793135	0.797361	0.801054	0.804371	0.807403	0.810172	0.812698	0.815069	0.817359	0.819601	0.821797	0.823911	0.825949	0.827931	0.829881	0.831704	0.833394	0.834877	0.836115	0.837103	0.837821	0.838217	0.838252	0.837838	0.836905	0.835401	0.833202	0.83018	0.826206
0.600356	0.643478	0.681748	0.713446	0.738224	0.756485	0.768993	0.776768	0.780941	0.782544	0.782413	0.781282	0.779809	0.778619	0.778226	0.778928	0.780701	0.783321	0.786506	0.789969	0.793422	0.796668	0.799589	0.802136	0.804279	0.806133	0.807797	0.809239	0.81048	0.811586	0.812685	0.813821	0.814969	0.816166	0.817414	0.818632	0.819761	0.820839	0.8218	0.822564	0.823072	0.823204	0.822842	0.821969	0.820512	0.818389	0.815461	0.81162	0.806763	0.80078
0.571029	0.609629	0.643399	0.670658	0.691182	0.705567	0.714722	0.719668	0.721411	0.720833	0.718776	0.716009	0.713212	0.710899	0.709371	0.708725	0.70892	0.709876	0.711438	0.713398	0.715481	0.717426	0.719042	0.720293	0.721303	0.722139	0.722841	0.723441	0.723996	0.724563	0.725176	0.725857	0.726555	0.727272	0.728011	0.728773	0.729469	0.730056	0.730427	0.730531	0.730431	0.730136	0.729537	0.728591	0.727234	0.725442	0.723125	0.72015	0.716413	0.71183
0.627637	0.668698	0.705288	0.735787	0.759716	0.77737	0.789548	0.79722	0.801435	0.803205	0.803446	0.80297	0.802489	0.802553	0.803472	0.805368	0.808247	0.812012	0.81648	0.821355	0.826275	0.830963	0.835311	0.839313	0.843163	0.846935	0.850611	0.854057	0.85732	0.860408	0.863298	0.865922	0.868266	0.870453	0.872551	0.874548	0.87642	0.878205	0.879841	0.881277	0.88253	0.883563	0.884347	0.884869	0.885068	0.884911	0.884352	0.883326	0.881802	0.879777
0.614044	0.63082	0.667745	0.69841	0.72247	0.740424	0.753143	0.761664	0.790185	0.793046	0.794341	0.794894	0.795409	0.796335	0.797984	0.800559	0.80411	0.80854	0.813525	0.818696	0.8237	0.828397	0.832735	0.836767	0.840615	0.934671	0.941781	0.948618	0.955169	0.961382	0.967297	0.972966	0.978347	0.983516	0.98851	0.993264	0.997757	1.00207	1.00619	1.01004	0.881007	0.882231	0.883172	0.88378	0.884006	0.883783	0.883074	0.881855	0.880095	0.877752
0.596576	0.635399	0.669469	0.697021	0.717675	0.73194	0.740769	0.745333	0.746679	0.745807	0.743664	0.741124	0.738832	0.737158	0.736281	0.736405	0.737675	0.739943	0.742877	0.746154	0.749497	0.752775	0.755943	0.759011	0.761938	0.764709	0.767382	0.770011	0.772582	0.775053	0.777428	0.779756	0.782043	0.784304	0.786563	0.788804	0.790956	0.792983	0.794811	0.796435	0.797886	0.799132	0.800087	0.800701	0.800881	0.800552	0.79969	0.798238	0.796132	0.793281
0.595738	0.629578	0.665758	0.695847	0.719529	0.737181	0.749493	0.75739	0.764111	0.76502	0.764396	0.763047	0.761508	0.760236	0.759663	0.760068	0.761455	0.763621	0.766295	0.769213	0.772122	0.774855	0.777334	0.779583	0.781575	0.810176	0.813729	0.817056	0.820155	0.823091	0.825977	0.828836	0.831651	0.834439	0.837261	0.840048	0.842677	0.84514	0.847465	0.849605	0.800052	0.800203	0.799948	0.799236	0.798033	0.796331	0.794067	0.791131	0.787428	0.782876
0.617434	0.658977	0.695656	0.725727	0.748771	0.765246	0.776083	0.782479	0.785618	0.78651	0.786053	0.785076	0.784265	0.784071	0.784834	0.786765	0.789919	0.794074	0.798759	0.803516	0.808003	0.812067	0.815684	0.818901	0.821736	0.824262	0.826568	0.828713	0.83072	0.832624	0.834467	0.836299	0.838135	0.839971	0.841799	0.843601	0.845326	0.84693	0.848339	0.849544	0.850513	0.851193	0.851494	0.851364	0.850712	0.849493	0.847722	0.845383	0.842442	0.838852
0.593406	0.632524	0.667009	0.695141	0.716557	0.731776	0.741695	0.747347	0.749879	0.750252	0.749255	0.747571	0.745867	0.74471	0.744483	0.745307	0.747119	0.749703	0.752833	0.756252	0.759752	0.763202	0.766507	0.769545	0.772339	0.775003	0.777594	0.780035	0.782252	0.784279	0.786183	0.788012	0.789761	0.791491	0.793219	0.794929	0.796528	0.798066	0.799493	0.800737	0.801799	0.802601	0.803048	0.80312	0.802776	0.802006	0.800754	0.798931	0.796459	0.79326
0.583855	0.623742	0.658475	0.68627	0.706795	0.720526	0.728395	0.731502	0.730892	0.727547	0.722408	0.716412	0.710341	0.70473	0.699895	0.696013	0.693194	0.691392	0.690398	0.689949	0.689731	0.689534	0.68925	0.688827	0.688282	0.787496	0.789451	0.791277	0.79296	0.794556	0.796111	0.797608	0.799012	0.800392	0.801759	0.803044	0.804198	0.80532	0.806359	0.807293	0.681378	0.680678	0.679791	0.678654	0.677219	0.675502	0.673497	0.671166	0.668463	0.665358
0.619241	0.662572	0.701116	0.733105	0.758167	0.776738	0.789692	0.798008	0.802777	0.805103	0.805901	0.805983	0.806064	0.806706	0.808282	0.81093	0.814646	0.819356	0.824819	0.830606	0.836295	0.841654	0.846602	0.851181	0.855444	0.813158	0.816456	0.819651	0.822731	0.825696	0.828493	0.831133	0.833627	0.836084	0.838532	0.840922	0.843258	0.845526	0.847626	0.849522	0.900759	0.901902	0.902672	0.902995	0.902774	0.901949	0.900459	0.898199	0.895103	0.891117
0.554378	0.591925	0.624908	0.651673	0.671973	0.686248	0.695204	0.699752	0.700958	0.699862	0.697357	0.694147	0.690764	0.687647	0.685128	0.68342	0.682577	0.682565	0.683208	0.684172	0.685115	0.685841	0.686257	0.68632	0.686099	0.685735	0.68531	0.684862	0.684436	0.684057	0.68374	0.68352	0.683409	0.68345	0.68361	0.683794	0.683932	0.684062	0.684122	0.684029	0.683751	0.683228	0.682336	0.680977	0.679055	0.67654	0.673374	0.66947	0.66472	0.659045
0.59797	0.635598	0.668412	0.694626	0.713902	0.726793	0.734234	0.73741	0.737513	0.735672	0.732846	0.72982	0.727107	0.725082	0.724032	0.724153	0.725425	0.727573	0.730238	0.733094	0.735938	0.738644	0.741166	0.743443	0.745473	0.747356	0.749159	0.750836	0.752348	0.75374	0.7551	0.756467	0.757801	0.759186	0.760567	0.761858	0.763	0.764054	0.764974	0.765702	0.766282	0.766671	0.766802	0.766677	0.766257	0.765549	0.764562	0.763251	0.761574	0.759484
0.608992	0.650405	0.687213	0.717648	0.741215	0.758301	0.76976	0.77662	0.77991	0.780603	0.779623	0.777913	0.776155	0.774831	0.774258	0.774713	0.776342	0.779005	0.782401	0.786161	0.79	0.79376	0.797367	0.800802	0.804089	0.807222	0.810176	0.812977	0.815611	0.818083	0.820406	0.822632	0.824785	0.826909	0.829013	0.831085	0.833049	0.834908	0.836569	0.838044	0.83936	0.840436	0.841158	0.841463	0.84129	0.840619	0.839424	0.837638	0.835185	0.831959
0.601032	0.641611	0.677563	0.707277	0.730444	0.747457	0.759164	0.766661	0.770935	0.772834	0.773199	0.772791	0.772285	0.772299	0.773224	0.775219	0.778236	0.782042	0.78638	0.79104	0.795801	0.800441	0.804796	0.808786	0.812473	0.815859	0.819051	0.822022	0.82476	0.827324	0.829781	0.832157	0.834412	0.836609	0.838794	0.84089	0.84281	0.844562	0.846147	0.847533	0.848734	0.849679	0.850253	0.850407	0.850094	0.849297	0.847984	0.846067	0.843428	0.839972
0.623916	0.666226	0.704109	0.736028	0.761695	0.781483	0.796178	0.806751	0.814138	0.819283	0.823106	0.826405	0.829779	0.833724	0.83863	0.844674	0.851759	0.859705	0.868299	0.877262	0.886233	0.894855	0.902968	0.910544	0.917672	0.924487	0.931078	0.937463	0.943677	0.94977	0.955643	0.961265	0.966662	0.971964	0.977125	0.982104	0.986812	0.991266	0.995449	0.99935	1.00296	1.00618	1.0089	1.0111	1.01267	1.01352	1.01353	1.01261	1.0107	1.00768
0.583018	0.623418	0.659268	0.688939	0.712203	0.729702	0.7424	0.751344	0.757469	0.761613	0.764604	0.767154	0.769855	0.773217	0.777572	0.783037	0.789522	0.796751	0.804365	0.811898	0.818951	0.825227	0.830669	0.835371	0.839422	0.842831	0.845708	0.848206	0.850462	0.852622	0.85478	0.856997	0.859311	0.86179	0.864392	0.867042	0.869598	0.871955	0.873944	0.875481	0.876551	0.877039	0.876739	0.87549	0.873097	0.869394	0.864225	0.857419	0.848816	0.838282
0.600594	0.640796	0.676594	0.706389	0.729746	0.747011	0.759024	0.766843	0.771468	0.773749	0.77444	0.774274	0.773842	0.77369	0.774246	0.775761	0.778306	0.781824	0.786014	0.790453	0.794836	0.799019	0.802967	0.806712	0.810298	0.81372	0.816948	0.820038	0.822984	0.825744	0.828297	0.830668	0.832917	0.83514	0.837359	0.839566	0.841718	0.843815	0.845771	0.847569	0.849213	0.850608	0.851599	0.852089	0.851977	0.851189	0.84967	0.847368	0.844211	0.84011
0.600401	0.641069	0.677133	0.707025	0.738867	0.75694	0.770012	0.779148	0.785321	0.789391	0.792109	0.794145	0.796036	0.79823	0.801191	0.805226	0.810361	0.816361	0.822872	0.829514	0.835987	0.842122	0.847825	0.853148	0.85817	0.862899	0.867388	0.871635	0.857632	0.860795	0.863735	0.866497	0.869143	0.871766	0.874364	0.876895	0.879346	0.881687	0.883813	0.885667	0.887251	0.888479	0.889214	0.889351	0.888768	0.887356	0.88503	0.881719	0.87736	0.87183
0.61571	0.657173	0.694004	0.724655	0.738046	0.756815	0.770695	0.780661	0.78767	0.79255	0.796083	0.798972	0.80179	0.805118	0.809359	0.814715	0.821199	0.828655	0.836752	0.845102	0.853354	0.861221	0.868582	0.875423	0.881908	0.88808	0.893905	0.899354	0.897457	0.90223	0.906879	0.911349	0.915633	0.919859	0.92409	0.928257	0.93221	0.935931	0.808862	0.809206	0.809231	0.808938	0.808197	0.806886	0.804896	0.802158	0.950462	0.948074	0.94432	0.939061
0.594873	0.636915	0.674221	0.70502	0.728913	0.746321	0.757997	0.764909	0.768195	0.768783	0.767417	0.764872	0.761964	0.759349	0.757458	0.756505	0.756417	0.757026	0.758209	0.759807	0.761636	0.763497	0.76523	0.766793	0.768258	0.769636	0.770933	0.772116	0.7732	0.774227	0.775212	0.776148	0.777026	0.777892	0.778772	0.779713	0.78063	0.781536	0.78234	0.782968	0.783361	0.783486	0.783262	0.782609	0.781441	0.779719	0.777403	0.774434	0.770733	0.766248
0.590589	0.630524	0.665618	0.694227	0.761894	0.781751	0.796758	0.807853	0.815931	0.821813	0.826281	0.83012	0.834003	0.838452	0.843756	0.850068	0.85744	0.865832	0.87499	0.884518	0.893982	0.903042	0.911562	0.919597	0.927298	0.934671	0.941781	0.948618	0.775967	0.777505	0.778982	0.780431	0.781815	0.783237	0.784702	0.786134	0.787438	0.788663	0.789783	0.790709	0.791395	0.791757	0.791665	0.791072	0.789934	0.788214	0.785844	0.78273	0.778753	0.77383
0.57902	0.619874	0.655907	0.685488	0.710561	0.72714	0.738884	0.746748	0.75166	0.754445	0.755864	0.756609	0.757332	0.758553	0.760608	0.763653	0.76767	0.772425	0.77765	0.783057	0.788364	0.793408	0.798114	0.802456	0.806466	0.810176	0.813729	0.817056	0.781142	0.782191	0.783211	0.78425	0.785324	0.786501	0.787753	0.789005	0.790226	0.791447	0.792568	0.793476	0.794086	0.794274	0.793897	0.792897	0.791166	0.788573	0.784986	0.780286	0.774353	0.767064
[truncated: 1,001 more columns]
