# Supplementary material for: Application of visible and near-infrared spectroscopy to classification of Miscanthus species
Source: PLoS One. 2017 Apr 3;12(4):e0171360. doi: 10.1371/journal.pone.0171360 (PMC5378329; doi:10.1371/journal.pone.0171360)
Supplement: S3 Table — (XLS) [file pone.0171360.s003.xls]

## Sheet: Sheet1
Table S3. GPS data for the Miscanthus accessions examined
Accession ID	Species	Latitude	Longitude	Elev (m)	Country of Origin	Planting site
KMS016	M. sinensis	36.8201	129.093	718	Korea	Zhejiang
KMS019	M. sinensis	37.9333	128.54	410	Korea	Zhejiang
KMS024	M. sinensis	35.8948	127.356	531	Korea	Zhejiang
KMS049	M. sinensis	37.9372	128.074	315	Korea	Zhejiang
KMS051	M. sinensis	35.2565	128.984	6	Korea	Zhejiang
KMS070	M. sinensis	37.5486	127.311	50	Korea	Zhejiang
KMS075	M. sinensis	36.8339	126.582	28	Korea	Zhejiang
KMS076	M. sinensis	35.0748	126.962	151	Korea	Zhejiang
KMS077	M. sinensis	36.7721	126.568	39	Korea	Zhejiang
KMS083	M. sinensis	35.3182	126.574	31	Korea	Zhejiang
KMS084	M. sinensis	37.85	127.733	155	Korea	Zhejiang
KMS085	M. sinensis	36.3064	126.589	21	Korea	Zhejiang
KMS086	M. sinensis	35.7155	126.974	30	Korea	Zhejiang
KMS087	M. sinensis	34.9965	127.494	30	Korea	Zhejiang
KMS088	M. sinensis	36.0515	126.784	6	Korea	Zhejiang
KMS089	M. sinensis	34.8359	127.067	195	Korea	Zhejiang
KMS091	M. sinensis	36.5281	126.584	48	Korea	Zhejiang
KMS102	M. sinensis	35.0456	126.83	15	Korea	Zhejiang
KMS117	M. sinensis	36.4157	127.672	175	Korea	Zhejiang
KMS119	M. sinensis	37.3522	128.585	428	Korea	Zhejiang
KMS172	M. sinensis	36.9123	128.839	421	Korea	Zhejiang
KMS174	M. sinensis	37.9376	127.784	127	Korea	Zhejiang
KMS203	M. sinensis	38.0701	127.523	278	Korea	Zhejiang
KMS207	M. sinensis	37.0615	128.169	315	Korea	Zhejiang
KMS230	M. sinensis	36.4359	129.057	313	Korea	Zhejiang
KMS241	M. sinensis	36.3332	126.613	295	Korea	Zhejiang
KMS248	M. sinensis	37.5914	128.281	510	Korea	Zhejiang
KMS099	M. sinensis	35.4049	126.805	88	Korea	Zhejiang
KMS109	M. sinensis	37.3296	127.242	138	Korea	Zhejiang
KMS173	M. sinensis	37.0647	129.016	690	Korea	Zhejiang
KMS209	M. sinensis	37.1432	128.161	250	Korea	Zhejiang
KMS229	M. sinensis	36.3526	128.695	388	Korea	Zhejiang
KMS231	M. sinensis	35.8559	129.225	332	Korea	Zhejiang
JM0022.001	M. sinensis	43.3823	141.892	64.3128	Japan	Zhejiang
JM0026.001	M. sinensis	43.3249	141.515	32.3088	Japan	Zhejiang
JM0034.001	M. sinensis	43.1811	141.314	7.9248	Japan	Zhejiang
JM0040.001	M. sinensis	43.0439	141.292	145.085	Japan	Zhejiang
JM0050.002	M. sinensis	42.9468	140.561	167.945	Japan	Zhejiang
JM0051.002	M. sinensis	42.835	140.654	293.218	Japan	Zhejiang
JM0053.002	M. sinensis	42.1799	140.441	21.9456	Japan	Zhejiang
JM0059.001	M. sinensis	42.5621	140.797	203.911	Japan	Zhejiang
JM0061.002	M. sinensis	42.7802	140.803	267.919	Japan	Zhejiang
JM0062.001	M. sinensis	41.7193	141.007	21.9456	Japan	Zhejiang
JM0069.001	M. sinensis	41.402	140.218		Japan	Zhejiang
JM0076.001	M. sinensis	42.0721	140.799	11.2776	Japan	Zhejiang
JM0085.002	M. sinensis	39.44	141.07	128.321	Japan	Zhejiang
JM0091.002	M. sinensis	36.5613	139.561	297.485	Japan	Zhejiang
JM0094.003	M. sinensis	36.0547	138.463	1102.77	Japan	Zhejiang
JM0096.002	M. sinensis	35.909	138.409	1282.29	Japan	Zhejiang
JM0098.001	M. sinensis	35.4719	138.291	1374.65	Japan	Zhejiang
JM0099.001	M. sinensis	35.4719	138.291	740	Japan	Zhejiang
JM0118.003	M. sinensis	33.5722	133.388	208.178	Japan	Zhejiang
JM0119.001	M. sinensis	33.5645	133.381	244.45	Japan	Zhejiang
JM0125.001	M. sinensis	31.5326	131.239	61.8744	Japan	Zhejiang
JM0134.002	M. sinensis	32.4242	131.177	1067.1	Japan	Zhejiang
JM0232.001	M. sinensis	35.05	133.72	400	Japan	Zhejiang
JM0233.002	M. sinensis	34.4	132.71	169	Japan	Zhejiang
JM0239.001	M. sinensis	36	138.12	1120	Japan	Zhejiang
JM0295.001	M. sinensis	42.4985	141.271	7.9248	Japan	Zhejiang
JM0304.001	M. sinensis	42.5539	140.798	163.678	Japan	Zhejiang
JM0318.002	M. sinensis	42.8701	140.598	555.65	Japan	Zhejiang
JM0319.002	M. sinensis	42.8692	140.597	555.041	Japan	Zhejiang
JM0325.001	M. sinensis	43.3898	141.578	59.1312	Japan	Zhejiang
JM0362.001	M. sinensis	32.71	131.3	241	Japan	Zhejiang
PMS-5	M. sinensis	29.5377	109.337	723	China	Zhejiang
PMS-38	M. sinensis	30.346	105.146	397	China	Zhejiang
PMS-89	M. sinensis	31.2983	110.223	1608	China	Zhejiang
PMS-116	M. sinensis	33.0118	108.05	546	China	Zhejiang
PMS-131	M. sinensis	33.3015	105.214	1116	China	Zhejiang
PMS-161	M. sinensis	35.4332	112.195	724	China	Zhejiang
PMS-171	M. sinensis	34.3035	113.025	1382	China	Zhejiang
PMS-201	M. sinensis	31.3453	115.044	115	China	Zhejiang
PMS-202	M. sinensis	31.4174	115.013	110	China	Zhejiang
PMS-206	M. sinensis	31.344	114.5	178	China	Zhejiang
PMS-218	M. sinensis	26.4514	108.299	512	China	Zhejiang
PMS-225	M. sinensis	26.3595	108.012	752	China	Zhejiang
PMS-260	M. sinensis	23.1534	104.338	1138	China	Zhejiang
PMS-268	M. sinensis	24.1165	102.226	1566	China	Zhejiang
PMS-296	M. sinensis	31.1325	120.228	22	China	Zhejiang
PMS-300	M. sinensis	30.5246	120.087	10	China	Zhejiang
PMS-310	M. sinensis	29.3558	119.439	252	China	Zhejiang
PMS-329	M. sinensis	26.0292	117.259	164	China	Zhejiang
PMS-335	M. sinensis	25.5244	116.071	258	China	Zhejiang
PMS-349	M. sinensis	24.1122	115.495	169	China	Zhejiang
PMS-377	M. sinensis	19.2371	110.091	103	China	Zhejiang
PMS-380	M. sinensis	19.0249	109.466	307	China	Zhejiang
PMS-385	M. sinensis	21.5644	108.387	3	China	Zhejiang
PMS-422	M. sinensis	28.1485	109.563	151	China	Zhejiang
PMS-468	M. sinensis	30.533	104.293	576	China	Zhejiang
PMS-533	M. sinensis	31.0113	108.52	446	China	Zhejiang
PMS-81	M. sinensis	30.5183	111.217	145	China	Zhejiang
PMS-85	M. sinensis		110.373	371	China	Zhejiang
RU2012-014	M. sacchariflorus	43.3619	132.156	34	Russia	Zhejiang
RU2012-017	M. sacchariflorus	47.1881	134.367	86	Russia	Zhejiang
RU2012-019	M. sacchariflorus	48.5255	134.932	34	Russia	Zhejiang
RU2012-020	M. sacchariflorus	48.5255	134.931	36	Russia	Zhejiang
RU2012-028	M. sacchariflorus	48.5214	134.954	34	Russia	Zhejiang
RU2012-029	M. sacchariflorus	48.5245	134.952	37	Russia	Zhejiang
RU2012-031	M. sacchariflorus	48.5247	134.952	33	Russia	Zhejiang
RU2012-034	M. sacchariflorus	49.0644	136.518	23	Russia	Zhejiang
RU2012-035	M. sacchariflorus	49.0643	136.518	24	Russia	Zhejiang
RU2012-050	M. sacchariflorus	48.9179	136.23	26	Russia	Zhejiang
RU2012-052	M. sacchariflorus	48.9171	136.227	22	Russia	Zhejiang
RU2012-053	M. sacchariflorus	48.9167	136.226	24	Russia	Zhejiang
RU2012-055	M. sacchariflorus	48.8198	135.945	53	Russia	Zhejiang
RU2012-058	M. sacchariflorus	48.5963	135.6	117	Russia	Zhejiang
RU2012-062	M. sacchariflorus	48.5961	135.594	117	Russia	Zhejiang
RU2012-064	M. sacchariflorus	48.467	135.44	30	Russia	Zhejiang
RU2012-065	M. sacchariflorus	48.4671	135.44	30	Russia	Zhejiang
RU2012-067	M. sacchariflorus	48.4678	135.439	32	Russia	Zhejiang
RU2012-068	M. sacchariflorus	48.4677	135.439	32	Russia	Zhejiang
RU2012-078	M. sacchariflorus	48.6666	132.982	69	Russia	Zhejiang
RU2012-104	M. sacchariflorus	48.5944	136.634	49	Russia	Zhejiang
RU2012-109	M. sacchariflorus	48.5866	133.939	45	Russia	Zhejiang
RU2012-144	M. sacchariflorus	47.2159	134.366	90	Russia	Zhejiang
RU2012-147	M. sacchariflorus	47.2148	134.367	83	Russia	Zhejiang
RU2012-159	M. sacchariflorus	46.4265	134.253	74	Russia	Zhejiang
RU2012-161	M. sacchariflorus	46.1134	133.933	79	Russia	Zhejiang
RU2012-162	M. sacchariflorus	46.1135	133.932	78	Russia	Zhejiang
RU2012-182	M. sacchariflorus	43.7528	132.08	59	Russia	Zhejiang
RU2012-183	M. sacchariflorus	43.7542	132.082	74	Russia	Zhejiang
RU2012-185	M. sacchariflorus	43.7531	132.08	62	Russia	Zhejiang
RU2012-194	M. sacchariflorus	44.4347	131.401	175	Russia	Zhejiang
RU2012-195	M. sacchariflorus	44.4348	131.401	176	Russia	Zhejiang
RU2012-202	M. sacchariflorus	44.8989	131.591	139	Russia	Zhejiang
RU2012-215	M. sacchariflorus	44.6999	131.977	88	Russia	Zhejiang
JPN-2010-001	M. sacchariflorus	38.7488	141.025	27.8	Japan	Zhejiang
JPN-2010-004	M. sacchariflorus	39.9812	139.876	4.2	Japan	Zhejiang
JPN-2010-005	M. sacchariflorus	42.6148	141.817	2	Japan	Zhejiang
JPN-2010-006	M. sacchariflorus	40.216	140.226	19.6	Japan	Zhejiang
JPN-2010-010	M. sacchariflorus	39.6539	140.15	15.8	Japan	Zhejiang
JPN-2010-013	M. sacchariflorus	38.7207	139.895	16.6	Japan	Zhejiang
JPN-2010-014	M. sacchariflorus	38.7243	139.859	15.6	Japan	Zhejiang
JPN-2010-015	M. sacchariflorus	38.3763	140.319	90.4	Japan	Zhejiang
JPN-2011-011	M. sacchariflorus	31.5326	131.239	13	Japan	Zhejiang
JPN-2011-012	M. sacchariflorus	35.6363	136.95	123	Japan	Zhejiang
JPN-2011-019	M. sacchariflorus	35.5413	136.677	125	Japan	Zhejiang
JPN-2011-020	M. sacchariflorus	35.6363	136.95	123	Japan	Zhejiang
JPN-2011-022	M. sacchariflorus	31.5326	131.239	13	Japan	Zhejiang
JPN-2011-023	M. sacchariflorus	31.5326	131.239	13	Japan	Zhejiang
JPN-2011-025	M. sacchariflorus	32.0057	130.563	273	Japan	Zhejiang
JM11-024	M. sacchariflorus	35.3483	132.742	6	Japan	Zhejiang
JM11-027-1	M. sacchariflorus	35.2728	133.609	502	Japan	Zhejiang
JM11-027-2	M. sacchariflorus	35.2728	133.609	502	Japan	Zhejiang
JM11-040	M. sacchariflorus	34.8297	132.943	218	Japan	Zhejiang
JM2014-H-1	M. sacchariflorus	44.9651	141.761	20.25	Japan	Zhejiang
JM2014-H-69	M. sacchariflorus	42.2564	140.243	17	Japan	Zhejiang
JM2014-S-6	M. sacchariflorus	33.9639	134.625	4	Japan	Zhejiang
JM2014-K-6	M. sacchariflorus	31.8446	131.406	12	Japan	Zhejiang
JMKikuchi 1(N24)	M. sacchariflorus	32.9726	130.813	49	Japan	Zhejiang
JMShira(N24)	M. sacchariflorus	32.826	131.096	492	Japan	Zhejiang
JMKamisho(N24)	M. sacchariflorus	32.8997	130.794	77	Japan	Zhejiang
JMMiyakonojo (FSC)	M. sacchariflorus	31.751	131.068	135	Japan	Zhejiang
KMS253	M. sacchariflorus	37.2003	128.961	765	Korea	Zhejiang
KMS256	M. sacchariflorus	35.4692	129.215	57	Korea	Zhejiang
KMS272	M. sacchariflorus	36.9725	128.291	249	Korea	Zhejiang
KMS301	M. sacchariflorus	35.9014	128.556	40	Korea	Zhejiang
KMS302	M. sacchariflorus	36.2328	128.564	83	Korea	Zhejiang
KMS309	M. sacchariflorus	36.3944	129.37	21	Korea	Zhejiang
KMS310	M. sacchariflorus	35.8767	128.714	57	Korea	Zhejiang
KMS324	M. sacchariflorus	34.7267	126.554	19	Korea	Zhejiang
KMS326	M. sacchariflorus	35.0844	126.5	33	Korea	Zhejiang
KMS328	M. sacchariflorus	35.3078	126.554	12	Korea	Zhejiang
KMS329	M. sacchariflorus	35.1011	126.492	28	Korea	Zhejiang
KMS361	M. sacchariflorus	38.141	128.255	262	Korea	Zhejiang
KMS362	M. sacchariflorus	38.4013	128.469	263	Korea	Zhejiang
KMS365	M. sacchariflorus	38.2331	128.539	20	Korea	Zhejiang
KMS366	M. sacchariflorus	37.6382	126.525	7	Korea	Zhejiang
KMS369	M. sacchariflorus	37.7533	126.513	7	Korea	Zhejiang
KMS370	M. sacchariflorus	37.7773	126.463	7	Korea	Zhejiang
KMS373	M. sacchariflorus	37.6991	126.432	27	Korea	Zhejiang
KMS386	M. sacchariflorus	37.6888	127.38	81	Korea	Zhejiang
KMS387	M. sacchariflorus	37.1857	128.407	203	Korea	Zhejiang
KMS390	M. sacchariflorus	37.1911	128.451	198	Korea	Zhejiang
KMS392	M. sacchariflorus	37.2314	127.881	465	Korea	Zhejiang
KMS395	M. sacchariflorus	37.1115	127.878	97	Korea	Zhejiang
KMS410	M. sacchariflorus	35.683	127.267	243	Korea	Zhejiang
KMS411	M. sacchariflorus	35.7969	127.059	56	Korea	Zhejiang
KMS412	M. sacchariflorus	35.7859	127.025	52	Korea	Zhejiang
KMS420	M. sacchariflorus	36.8397	127.14	52	Korea	Zhejiang
KMS423	M. sacchariflorus	34.9322	126.415	24	Korea	Zhejiang
KMS427	M. sacchariflorus	35.2032	126.504	49	Korea	Zhejiang
KMS439	M. sacchariflorus	35.3946	128.475	36	Korea	Zhejiang
KMS459	M. sacchariflorus	38.0194	127.251	86	Korea	Zhejiang
KMS464	M. sacchariflorus	37.797	127.481	108	Korea	Zhejiang
KMS466	M. sacchariflorus	37.7782	127.371	142	Korea	Zhejiang
KMS468	M. sacchariflorus	37.7721	127.459	95	Korea	Zhejiang
JY014	M. sacchariflorus	30.551	120.079	11	China	Zhejiang
JY015	M. sacchariflorus	30.551	120.079	11	China	Zhejiang
JY018	M. sacchariflorus	31.0749	118.096	25	China	Zhejiang
JY023	M. sacchariflorus	31.0904	118.079	20	China	Zhejiang
JY062	M. sacchariflorus	30.2847	117.179	18	China	Zhejiang
JY065	M. sacchariflorus	30.2767	117.075	14	China	Zhejiang
JY073	M. sacchariflorus	29.5553	116.355	33	China	Zhejiang
JY088	M. sacchariflorus	29.5053	115.41	27	China	Zhejiang
JY090	M. sacchariflorus	30.2218	115.025	43	China	Zhejiang
JY105	M. sacchariflorus	29.5191	113.548	32	China	Zhejiang
JY109	M. sacchariflorus	29.4566	113.555	55	China	Zhejiang
JY110	M. sacchariflorus	29.4565	113.555	54	China	Zhejiang
JY111	M. sacchariflorus	29.4565	113.555	54	China	Zhejiang
JY116	M. sacchariflorus	29.0668	113.153	56	China	Zhejiang
JY133	M. sacchariflorus	35.2788	119.21	32	China	Zhejiang
JY136	M. sacchariflorus	35.2774	119.284	18	China	Zhejiang
JY142	M. sacchariflorus	35.3902	119.43	25	China	Zhejiang
JY143	M. sacchariflorus	35.4787	119.531	18	China	Zhejiang
JY144	M. sacchariflorus	35.4786	119.54	18	China	Zhejiang
JY156	M. sacchariflorus	36.2588	120.435	3	China	Zhejiang
JY162	M. sacchariflorus	36.4357	121.143	11	China	Zhejiang
JY163	M. sacchariflorus	36.4372	121.16	26	China	Zhejiang
JY169	M. sacchariflorus	36.4654	121.206	13	China	Zhejiang
JY175	M. sacchariflorus	36.5328	121.279	10	China	Zhejiang
JY178	M. sacchariflorus	36.5798	121.478	20	China	Zhejiang
JY179	M. sacchariflorus	37.0151	121.533	13	China	Zhejiang
JY187	M. sacchariflorus	37.2429	121.438	26	China	Zhejiang
JY206	M. sacchariflorus	41.4773	123.359	56	China	Zhejiang
JY229	M. sacchariflorus	43.555	127.147	370	China	Zhejiang
JY230	M. sacchariflorus	43.5396	127.176	328	China	Zhejiang
JY231	M. sacchariflorus	43.4709	127.221	314	China	Zhejiang
JY234	M. sacchariflorus	43.3925	127.422	481	China	Zhejiang
JY252	M. sacchariflorus	43.5544	129.03	604	China	Zhejiang
JY267	M. sacchariflorus	41.0235	122.464	18	China	Zhejiang
JY273	M. sacchariflorus	40.2291	122.128	17	China	Zhejiang
JY274	M. sacchariflorus	40.1837	122.098	63	China	Zhejiang
JY287	M. sacchariflorus	36.382	117.115	161	China	Zhejiang
JY291	M. sacchariflorus	33.3362	118.115	40	China	Zhejiang
JY297	M. sacchariflorus	33.0794	118.192	33	China	Zhejiang
JY301	M. sacchariflorus	32.3335	118.431	40	China	Zhejiang
JY302	M. sacchariflorus	31.5286	118.462	28	China	Zhejiang
JY306	M. sacchariflorus	30.1673	104.559	399	China	Zhejiang
JY316	M. sacchariflorus	25.2712	103.249	1934	China	Zhejiang
JY318	M. sacchariflorus	25.2815	103.315	1971	China	Zhejiang
JY319	M. sacchariflorus	25.295	103.42	1965	China	Zhejiang
JY320	M. sacchariflorus	25.295	103.421	1958	China	Zhejiang
WJM001	M. fIoridulus	31.3739	109.109	56	China	Zhejiang
WJM002	M. fIoridulus	22.41	111.09	177	China	Zhejiang
WJM003	M. fIoridulus	26.31	114.049	1230	China	Zhejiang
WJM004	M. fIoridulus	24.553	113.492	300	China	Zhejiang
WJM005	M. fIoridulus	31.33	115.32	500	China	Zhejiang
WJM006	M. fIoridulus	31.33	115.32	500	China	Zhejiang
WJM007	M. fIoridulus	31	114	107	China	Zhejiang
WJM008	M. fIoridulus	27.1504	111.164	306	China	Zhejiang
WJM009	M. fIoridulus	27.0749	111.035	258	China	Zhejiang
WJM010	M. fIoridulus	31.43	115.55	500	China	Zhejiang
WJM011	M. fIoridulus	26	107	900	China	Zhejiang
WJM012	M. fIoridulus	29.5505	114.121	3	China	Zhejiang
WJM013	M. fIoridulus	30.08	116.99	141	China	Zhejiang
WJM014	M. fIoridulus	29.3307	113.523	45	China	Zhejiang
WJM015	M. fIoridulus	29.3235	113.451	29	China	Zhejiang
WJM016	M. fIoridulus	26.1859	112.091	177	China	Zhejiang
WJM017	M. fIoridulus	26.0048	113.505	1072	China	Zhejiang
WJM018	M. fIoridulus	26.2913	112.015	104	China	Zhejiang
WJM019	M. fIoridulus	22.5356	110.542	101	China	Zhejiang
WJM020	M. fIoridulus	30.4027	117.294	14	China	Zhejiang
WJM021	M. fIoridulus	26.23	110.19	477	China	Zhejiang
WJM022	M. fIoridulus	26.23	110.19	477	China	Zhejiang
WJM023	M. fIoridulus	26.41	110.33	355	China	Zhejiang
WJM024	M. fIoridulus	29.65	117.96	156	China	Zhejiang
WJM025	M. fIoridulus	26.78	118.18	130	China	Zhejiang
WJM026	M. fIoridulus	29.89	117.51	136	China	Zhejiang
MB001	M. sinensis	28.5915	113.193	46	China	Hubei
MB002	M. sinensis	30.0437	116.451	22	China	Hubei
MB003	M. sinensis	31.3739	109.109	60	China	Hubei
MB004	M. sinensis	31.3739	109.109	550	China	Hubei
MB005	M. sinensis	22.41	111.09	177	China	Hubei
MB006	M. sinensis	26.5953	113.595	65	China	Hubei
MB007	M. sinensis	31.5406	107.142	501	China	Hubei
MB008	M. sinensis	31.5554	106.174	702	China	Hubei
MB009	M. sinensis	31.2615	107.126	345	China	Hubei
MB010	M. sinensis	31.5737	106.142	728	China	Hubei
MB011	M. sinensis	31.5136	106.223	639	China	Hubei
MB012	M. sinensis	32.1497	106.222	520	China	Hubei
MB013	M. sinensis	27.2526	109.184	436	China	Hubei
MB014	M. sinensis	27.5236	109.523	176	China	Hubei
MB015	M. sinensis	27.5236	109.523	175	China	Hubei
MB016	M. sinensis	26	107	900	China	Hubei
MB017	M. sinensis	29.5207	114.085	33	China	Hubei
MB018	M. sinensis	34.70.84	106.412	1980	China	Hubei
MB019	M. sinensis	31.3318	113.411	94	China	Hubei
MB020	M. sinensis	29.4648	112.165	33	China	Hubei
MB021	M. sinensis	29.4125	112.353	41	China	Hubei
MB022	M. sinensis	27.1233	107.152	515	China	Hubei
MB023	M. sinensis	34.5788	107.087	1050	China	Hubei
MB024	M. sinensis	34.4344	107.145	920	China	Hubei
MB025	M. sinensis	26.865	112.863	90	China	Hubei
MB026	M. sinensis	22.5747	110.531	110	China	Hubei
MB027	M. sinensis	26.35	110.09	431	China	Hubei
MB028	M. sinensis	26.35	110.09	431	China	Hubei
MB029	M. sinensis	26.35	110.09	431	China	Hubei
MB030	M. sinensis	26.41	110.33	355	China	Hubei
DB001	M. sacchariflorus	30.0728	116.445	27	China	Hubei
DB002	M. sacchariflorus	30.0445	116.351	16	China	Hubei
DB003	M. sacchariflorus	40.4536	118.102	340	China	Hubei
DB004	M. sacchariflorus	40.4537	118.102	380	China	Hubei
DB005	M. sacchariflorus	31.5408	107.142	722	China	Hubei
DB006	M. sacchariflorus	31.21	116.33	109	China	Hubei
DB007	M. sacchariflorus	34.2579	108.731	520	China	Hubei
DB008	M. sacchariflorus	34.3506	107.257	800	China	Hubei
DB009	M. sacchariflorus	34.772	107.004	800	China	Hubei
DB010	M. sacchariflorus	34.229	108.089	535	China	Hubei
DB011	M. sacchariflorus	34.2726	107.948	560	China	Hubei
DB012	M. sacchariflorus			700	China	Hubei
DB013	M. sacchariflorus	29.5402	113.561	51	China	Hubei
DB014	M. sacchariflorus	29.5705	114.091	24	China	Hubei
DB015	M. sacchariflorus	29.5402	113.561	51	China	Hubei
DB016	M. sacchariflorus	29.1705	114.091	24	China	Hubei
DB017	M. sacchariflorus	29.5015	113.52	75	China	Hubei
DB018	M. sacchariflorus	35.2507	118.063	100	China	Hubei
DB019	M. sacchariflorus	35.1748	118.278	90	China	Hubei
DB020	M. sacchariflorus	34.388	107.392	765	China	Hubei
DB021	M. sacchariflorus	34.3302	107.592	680	China	Hubei
DB022	M. sacchariflorus	34.5114	107.425	770	China	Hubei
DB023	M. sacchariflorus	34.257	107.829	670	China	Hubei
DB024	M. sacchariflorus	29.1341	113.506	121	China	Hubei
DB025	M. sacchariflorus	29.5144	113.371	151	China	Hubei
DB026	M. sacchariflorus	29.3235	113.451	79	China	Hubei
DB027	M. sacchariflorus	29.2327	113.515	77	China	Hubei
DB028	M. sacchariflorus	29.5144	113.371	15	China	Hubei
DB029	M. sacchariflorus	29.3013	113.594	58	China	Hubei
DB030	M. sacchariflorus	29.1313	113.561	77	China	Hubei
DB031	M. sacchariflorus	29.3307	113.523	145	China	Hubei
DB032	M. sacchariflorus	29.3713	113.463	25	China	Hubei
DB033	M. sacchariflorus	29.4344	113.503	56	China	Hubei
DB034	M. sacchariflorus	30.025	115.195	24	China	Hubei
DB035	M. sacchariflorus	29.332	114.56	151	China	Hubei
DB036	M. sacchariflorus	29.3354	114.342	90	China	Hubei
DB037	M. sacchariflorus	29.3524	114.235	93	China	Hubei
DB038	M. sacchariflorus	30.0836	114.594	2	China	Hubei
DB039	M. sacchariflorus	29.5201	115.083	27	China	Hubei
DB040	M. sacchariflorus	29.4147	114.562	27	China	Hubei
DB041	M. sacchariflorus	29.3032	114.424	84	China	Hubei
DB042	M. sacchariflorus	35.6	109.86	1100	China	Hubei
DB043	M. sacchariflorus	38.8333	112.856	950	China	Hubei
DB044	M. sacchariflorus	34.7001	106.401	1975	China	Hubei
DB045	M. sacchariflorus	36.6077	112.78	750	China	Hubei
DB046	M. sacchariflorus	32.0809	113.034	170	China	Hubei
DB047	M. sacchariflorus	32.0852	112.413	106	China	Hubei
DB048	M. sacchariflorus	31.4622	113.215	67	China	Hubei
DB049	M. sacchariflorus	31.3031	113.463	78	China	Hubei
DB050	M. sacchariflorus	32.1106	112.573	177	China	Hubei
DB051	M. sacchariflorus	31.2455	113.45	67	China	Hubei
DB052	M. sacchariflorus	32.0707	113.061	161	China	Hubei
DB053	M. sacchariflorus	31.0602	113.424	47	China	Hubei
DB054	M. sacchariflorus	32.0007	113.071	143	China	Hubei
DB055	M. sacchariflorus	31.5556	113.15	135	China	Hubei
DB056	M. sacchariflorus	32.1009	112.215	68	China	Hubei
DB057	M. sacchariflorus	30.5332	113.574	30	China	Hubei
DB058	M. sacchariflorus	31.1857	113.421	55	China	Hubei
DB059	M. sacchariflorus	30.5628	113.502	27	China	Hubei
DB060	M. sacchariflorus	32.1234	112.333	130	China	Hubei
DB061	M. sacchariflorus	31.3446	113.433	80	China	Hubei
DB062	M. sacchariflorus	31.3341	112.165	34	China	Hubei
DB063	M. sacchariflorus	29.4202	112.325	37	China	Hubei
DB064	M. sacchariflorus	30.3435	112.344	31	China	Hubei
DB065	M. sacchariflorus	29.464	112.382	41	China	Hubei
DB066	M. sacchariflorus	29.532	112.466	37	China	Hubei
DB067	M. sacchariflorus	30.2335	112.401	27	China	Hubei
DB068	M. sacchariflorus	31.5213	112.071	61	China	Hubei
DB069	M. sacchariflorus	31.3344	112.165	27	China	Hubei
DB070	M. sacchariflorus	31.2937	112.163	81	China	Hubei
DB071	M. sacchariflorus	29.5056	112.546	27	China	Hubei
DB072	M. sacchariflorus	31.4739	112.091	65	China	Hubei
DB073	M. sacchariflorus	30.5144	112.214	97	China	Hubei
DB074	M. sacchariflorus	29.5753	113.286	24	China	Hubei
DB075	M. sacchariflorus	31.1655	112.15	53	China	Hubei
DB076	M. sacchariflorus	30.1909	113.245	19	China	Hubei
DB077	M. sacchariflorus	30.0722	113.21	27	China	Hubei
DB078	M. sacchariflorus	30.2119	112.33	28	China	Hubei
DB079	M. sacchariflorus	30.0044	112.033	91	China	Hubei
DB080	M. sacchariflorus	30.5409	112.181	77	China	Hubei
DB081	M. sacchariflorus	30.1029	112.104	39	China	Hubei
DB082	M. sacchariflorus	31.283	112.183	76	China	Hubei
DB083	M. sacchariflorus	31.112	112.125	74	China	Hubei
DB084	M. sacchariflorus	37.43.1	116.329	25	China	Hubei
DB085	M. sacchariflorus	39.92	119.52	30	China	Hubei
DB086	M. sacchariflorus	33.60.25	106.943	1003	China	Hubei
DB087	M. sacchariflorus	34.53.56	117.766	80	China	Hubei
DB088	M. sacchariflorus	34.38.42	118.197	80	China	Hubei
DB089	M. sacchariflorus	34.44.54	118.268	85	China	Hubei
DB090	M. sacchariflorus	34.70.66	118.076	80	China	Hubei
DB091	M. sacchariflorus	30.40.27	117.294	14	China	Hubei
DB092	M. sacchariflorus	34.35.80	117.584	80	China	Hubei
DB093	M. sacchariflorus	34.12.73	117.869	80	China	Hubei
DB094	M. sacchariflorus	30.22	117.48	74	China	Hubei
DB095	M. sacchariflorus	34.02.44	118.103	45	China	Hubei
DB096	M. sacchariflorus	34.51.37	118.791	35	China	Hubei
DB097	M. sacchariflorus	29.65	117.96	156	China	Hubei
DB098	M. sacchariflorus	34.20.63	117.207	65	China	Hubei
DB099	M. sacchariflorus	26.78	118.18	130	China	Hubei
DB100	M. sacchariflorus	34.31.81	117.174	70	China	Hubei
WJMB001	M. fIoridulus	30.034	116.432	17	China	Hubei
WJMB002	M. fIoridulus	26.5953	113.595	65	China	Hubei
WJMB003	M. fIoridulus	27.1121	107.364	676	China	Hubei
M-1	M. sinensis	121.171	27.8349	14	China	Hunan
M-2	M. sinensis	115.63	24.4116	170	China	Hunan
M-3	M. sinensis	117.4	24.0349	30	China	Hunan
M-4	M. sinensis	110.927	22.2927	66	China	Hunan
M-5	M. sinensis	110.299	23.4599	63	China	Hunan
M-6	M. sinensis	110.299	23.4599	63	China	Hunan
M-7	M. sinensis	118.226	30.1242	412	China	Hunan
M-8	M. sinensis	111.75	29.1167	106	China	Hunan
M-9	M. sinensis	118.933	25.2171	7	China	Hunan
M-10	M. sinensis	112.033	25.55	245	China	Hunan
M-11	M. sinensis	116.22	24.32	29	China	Hunan
M-12	M. sinensis	105.553	23.5545	1124	China	Hunan
M-13	M. sinensis	112.033	25.55	245	China	Hunan
M-14	M. sinensis	120.266	28.1576	50	China	Hunan
M-15	M. sinensis	111.999	21.8806	30	China	Hunan
M-16	M. sinensis	122.097	30.0111	16	China	Hunan
M-17	M. sinensis	114.908	25.3756	174	China	Hunan
M-18	M. sinensis	114.408	30.5458	45	China	Hunan
M-19	M. sinensis	112.021	25.5537	245	China	Hunan
M-20	M. sinensis	121.271	28.6407	20	China	Hunan
M-21	M. sinensis	118.205	28.4966	93	China	Hunan
M-22	M. sinensis	114.946	25.7764	176	China	Hunan
M-23	M. sinensis	110.299	23.4599	63	China	Hunan
M-24	M. sinensis	113.596	24.7847	20	China	Hunan
M-25	M. sinensis	117.402	24.0376	28	China	Hunan
M-26	M. sinensis	112.055	25.5583	240	China	Hunan
M-27	M. sinensis	119.656	28.2261	119	China	Hunan
M-28	M. sinensis	108.365	22.7748	89	China	Hunan
M-29	M. sinensis	127.222	43.7029	340	China	Hunan
M-30	M. sinensis	108.288	22.8545	83	China	Hunan
D-1	M. sacchariflorus	111.487	36.079	428	China	Hunan
D-2	M. sacchariflorus	111.511	34.3425	411	China	Hunan
D-3	M. sacchariflorus	121.8	39.0333	24	China	Hunan
D-4	M. sacchariflorus	106.746	34.0777	1268	China	Hunan
D-5	M. sacchariflorus	107.191	33.2727	704	China	Hunan
D-6	M. sacchariflorus	121.991	41.2429	20	China	Hunan
D-7	M. sacchariflorus	126.258	41.8179	430	China	Hunan
D-8	M. sacchariflorus	112.922	35.7722	860	China	Hunan
D-9	M. sacchariflorus	128.66	46.0496	172	China	Hunan
D-10	M. sacchariflorus	121.725	39.067	14	China	Hunan
D-11	M. sacchariflorus	127.183	43.6833	390	China	Hunan
D-12	M. sacchariflorus	113.37	36.5569	896	China	Hunan
D-13	M. sacchariflorus	106.273	38.3277	1080	China	Hunan
D-14	M. sacchariflorus	108.172	33.9718	700	China	Hunan
D-15	M. sacchariflorus	113.904	37.4692	1128	China	Hunan
D-16	M. sacchariflorus	111.929	33.8148	668	China	Hunan
D-17	M. sacchariflorus	121.719	39.1003	970	China	Hunan
D-18	M. sacchariflorus	109.911	33.8729	679	China	Hunan
D-19	M. sacchariflorus	118.153	39.7642	37	China	Hunan
D-20	M. sacchariflorus	114.064	31.8304	177	China	Hunan
D-21	M. sacchariflorus	129.294	47.5256	205	China	Hunan
D-22	M. sacchariflorus	111.482	35.6543	469	China	Hunan
D-23	M. sacchariflorus	133.732	47.3659	97	China	Hunan
D-24	M. sacchariflorus	118.396	40.5926	276	China	Hunan
D-25	M. sacchariflorus	129.422	46.165	117	China	Hunan
D-26	M. sacchariflorus	129.083	44.9	641	China	Hunan
D-27	M. sacchariflorus	111.514	34.8644	525	China	Hunan
D-28	M. sacchariflorus	132.844	45.7435	73	China	Hunan
D-29	M. sacchariflorus	128.746	45.9904	168	China	Hunan
D-30	M. sacchariflorus	112.227	35.6852	818	China	Hunan
W-01	M. fIoridulus	111.967	25.35	450	China	Hunan
W-02	M. fIoridulus	111.75	29.1	114	China	Hunan
W-03	M. fIoridulus	113.753	26.1762	1007	China	Hunan
W-04	M. fIoridulus	120.671	33.0458	2	China	Hunan
W-05	M. fIoridulus	120.233	32.5	4	China	Hunan
W-06	M. fIoridulus	120.45	33.1833	2	China	Hunan
W-07	M. fIoridulus	113.5	26.0167	475	China	Hunan
W-08	M. fIoridulus	111.988	25.3686	450	China	Hunan
W-09	M. fIoridulus	111.967	25.35	450	China	Hunan
W-10	M. fIoridulus	113.753	26.1762	1007	China	Hunan
W-11	M. fIoridulus	112.494	27.9512	309	China	Hunan
W-12	M. fIoridulus	113.773	26.4902	219	China	Hunan
W-13	M. fIoridulus	113.386	25.9105	399	China	Hunan
W-14	M. fIoridulus	116.046	29.512	83	China	Hunan
W-15	M. fIoridulus	110.533	27.0667	322	China	Hunan
W-16	M. fIoridulus	120.233	32.5	4	China	Hunan
W-17	M. fIoridulus	110	27.5333	349	China	Hunan
W-18	M. fIoridulus	121.171	27.8349	14	China	Hunan
W-19	M. fIoridulus	110.55	27.1259	871	China	Hunan
W-20	M. fIoridulus	110.55	27.1167	958	China	Hunan
W-21	M. fIoridulus	120.671	33.0458	2	China	Hunan
W-22	M. fIoridulus	122.393	29.8708	5	China	Hunan
W-23	M. fIoridulus	116.773	28.8091	25	China	Hunan
W-24	M. fIoridulus	113.618	29.5041	144	China	Hunan
W-25	M. fIoridulus	121.37	29.1151	17	China	Hunan
W-26	M. fIoridulus	113.203	28.8784	84	China	Hunan
W-27	M. fIoridulus	113.282	29.4786	103	China	Hunan
W-28	M. fIoridulus	112.783	29.7	110	China	Hunan
W-29	M. fIoridulus	114.299	29.8529	109	China	Hunan
W-30	M. fIoridulus	105.507	23.6581	1173	China	Hunan
W-31	M. fIoridulus	114.267	30.2667	120	China	Hunan
W-32	M. fIoridulus	113.203	28.8784	84	China	Hunan
W-33	M. fIoridulus	122.08	30.0107	33	China	Hunan
W-34	M. fIoridulus	110.983	27.55	557	China	Hunan
W-35	M. fIoridulus	114.283	29.5167	107	China	Hunan
W-36	M. fIoridulus	110.85	27.1167	308	China	Hunan
W-37	M. fIoridulus	110.633	27.8667	454	China	Hunan
W-38	M. fIoridulus	113.2	25.8833	152	China	Hunan
W-39	M. fIoridulus	113.567	28.1833	330	China	Hunan
W-40	M. fIoridulus	113.503	28.2941	111	China	Hunan
W-41	M. fIoridulus	112.917	25.15	324	China	Hunan
W-42	M. fIoridulus	108.365	22.7748	89	China	Hunan
W-43	M. fIoridulus	112.917	25.15	324	China	Hunan
W-44	M. fIoridulus	113.567	28.1833	330	China	Hunan
W-45	M. fIoridulus	113.956	26.1028	1105	China	Hunan
W-46	M. fIoridulus	110.012	24.0785	718	China	Hunan
W-47	M. fIoridulus	113.782	23.0167	54	China	Hunan
W-48	M. fIoridulus	113.782	23.0167	54	China	Hunan
W-49	M. fIoridulus	109.967	25.8	245	China	Hunan
W-50	M. fIoridulus	110.016	24.0961	755	China	Hunan
W-51	M. fIoridulus	113.067	24.7833	486	China	Hunan
W-52	M. fIoridulus	113.112	28.1357	80	China	Hunan
W-53	M. fIoridulus	114.946	25.773	175	China	Hunan
W-54	M. fIoridulus	117.49	23.8977	0	China	Hunan
W-55	M. fIoridulus	115.63	24.4116	170	China	Hunan
W-56	M. fIoridulus	116.68	29.1931	29	China	Hunan
W-57	M. fIoridulus	117.49	23.8977	1	China	Hunan
W-58	M. fIoridulus	113.6	22.2811	2	China	Hunan
W-59	M. fIoridulus	113.781	23.9923	120	China	Hunan
W-60	M. fIoridulus	115.575	26.946	1650	China	Hunan
W-61	M. fIoridulus	113.853	28.1842	185	China	Hunan
W-62	M. fIoridulus	118.072	29.3616	131	China	Hunan
W-63	M. fIoridulus	109.112	24.0591	557	China	Hunan
W-64	M. fIoridulus	114.817	38.3333	310	China	Hunan
W-65	M. fIoridulus	115.339	25.9677	130	China	Hunan
