# Supplementary material for: Application of visible and near-infrared spectroscopy to classification of Miscanthus species
Source: PLoS One. 2017 Apr 3;12(4):e0171360. doi: 10.1371/journal.pone.0171360 (PMC5378329; doi:10.1371/journal.pone.0171360)
Supplement: S4 Table — (XLS) [file pone.0171360.s004.xls]

## Sheet: Sheet1
Table S4. The classical standards of classification for three Miscanthus species (Sun et al. 2010；Xi and Jeźowski, 2004)
Trait	Score description	M. sacchariflorus	M. sinensis	M. fIoridulus
Habit	Tufted (0), rhizomatous (1)	1	0	0
Rhizome	Sympodial (0), monopodial (1)	0	1	1
Adventitious roots	Absent (0), present (1)	1	1	1
Branches of culms	Branching (0), unbranched (1)	1	1	1
Clum	Clum-pity hollow (0),clum-pity filed (1)	1 and 0	1 and 0	1
wax powder	with wax powder (1)or without wax powder (0) on surface	1 and 0	1 and 0	1
erect or lodging-easy	erect (1) or lodging-easy (0)	1 and 0	1	1 and 0
ligules consist of cilia	Present (1), absent (0)	1	1	1
auricle	Present (1), absent (0)	1 and 0	0	0
Hairs of leaf blades	Glabrous (0), pilose on abaxial surface (1), pilose on both surfaces (2), pilose on adaxial surface (3)	0,3	0,1	0,1,2,3
Panicle	Panicle ovate-lanceolate (0), panicle corymbous (1)	1	1	0
Panicle compact Panicle	compact (0), panicle patent (1)	1	0	0
Length of axis/length of panicle	Less than 2/3 (0), more than 2/3 (1)	0	0	1
Spikelets	Spikelet not paired (0),spikelet paired (1)	1	1	1
The shaple of spikelets	Panicle ovate-lanceolate (0), panicle corymbous (1)	1	0	0
Colour of callus hairs	White or purple (0), yellow (1)	0	0 and 1	0
Colour of glume	White or purple (0), yellow (1)	1	1	1
Hairs of the lower glume	Glabrous (0), glabrous on abaxial surface, margins pilose (1),sparsely pilose on abaxial surface, margins pilose (2), densely pilose on abaxial surface (3)	1, 2	0,2	0
Shape of lower glume	Apex acuminate (0), apex truncate or obtuse (1)	0	0	0
Hairs of the upper glume	Glabrous (0), glabrous on abaxial surface, margins pilose (1),sparsely pilose on abaxial surface, margins pilose (2), densely pilose on abaxial surface (3)		0,2	0
Awn	Absent (0), straight (1), geniculate (2)	0	1	1
Number of stamens	3 (0), 2 (1)	0	0	0
Exserted position of stigmas	Latter part of spikelets (0), apex of spikelets (1)	1	1	0
seed colour		dark brown	Seed purplish brown or dark brown	brown
Morphological quantitative characters
Height		(50–)80–700 cm tall	(30–)70–300(–400) cm tall	2.0-4.1 m tall
Culm diameter near base		5–35 mm	3–10 mm	8-16 mm
Length of leaf-blade		20–100 cm long, 5–40 mm wide	16–80 cm long,3–20(–40) mm wide	20–100 cm long, (5–)15–40 mm wide
Number of racemes		4-70	4–40(–100)	20-100
Length of the raceme		5–35 cm long	3–30 cm long	20–100, 5–30 cm
Length of axis		5–25 cm long	3–22 cm long	15.5–45 cm long
Length of panicle		20–45 cm long, 8–15 cm wide	10–40 cm long, 8–28 cm wide	17–50 cm long, 10–20 cm wide
Length of spikelets		one short- and one long-pedicellate,both alike, 4-6mm long	4.0–7.0 mm long, 0.8–1.0 mm wide	2.5–4.0(–6.0) mm long, 0.8–1.0 mm wide
Length of callus hairs		7–12 mm long	4.5–10.0 mm long	4.0–6.5 mm long
Length of callus hairs/length of the spikelet		1.5–2.0 times as long as the spikelet	exceeding the spikelet	1.5 times to twice
Length of lower glume		as long as spikelet	as long as the spikelet	as long as spikelet
Number of veins on the lower glume		0 to 1	1–2(–3)	1
Length of upper glume		upper glume shorter than spikelet	as long as the spikelet	subequal to the lower one
Number of veins on the upper glume		1	1 - 3	1 to 3
Length of lower lemma		2.5–4.5 mm long	(2.5–)3.0–6.0 mm long	1.5–3.5(–5.0) mm long
Length of upper lemma		2–4 mm long	(2–)2.5–5.5 mm long	1.5–2.7(–4.5) mm long
Length of awn		N/A	(4–)5.5–13.0 mm long	5–7.5(–10.0) mm long,
Length of anthers		1.5–2.6 mm long	(1.2–)1.5–3.0 mm long	1–2 mm long
Length of style		0.5–1.0 mm long	0.5–1.5(–2.0) mm long.	0.4-0.5(–1.0) mm long
Length of stigmas		1.5–2.5 mm long	(0.5–)1.5–2.5 mm long	1–2 mm
Length of caryopsis		1.5–3.0(–4.0) mm long	1.5–2.3(–3.0) mm long	1.0–1.5 mm long

## Sheet: Sheet2
10	Colour of spikelets	Yellow or brown (0), golden-brown (1)
5	Colour of old leaf blades	Yellow (0), red–brown (1)
19	Diameter of upper part of culm
35	Length of awn/length of the spikelet		N/A
41	Length of embryo
39	Length of stigmas/length of the style
